# Supplementary material for: BCL11A Haploinsufficiency Causes an Intellectual Disability Syndrome and Dysregulates Transcription
Source: Am J Hum Genet. 2016 Jul 21;99(2):253–74. doi: 10.1016/j.ajhg.2016.05.030 (PMC4974071; doi:10.1016/j.ajhg.2016.05.030)
Supplement: Table S3. RNA-Seq of Bcl11a+/− and Bcl11a+/+ Mouse Cortex and Hippocampus — Excel file with sheets containing RNASeq analysis of cortex and hippocampus: RNASeq normalized read counts, results tables from DESeq2 differential expression analysis, gene ontology enrichment analysis and Bcl11a isoform predictions determined with Cufflinks. [file mmc2.xlsx]

## Sheet: Table of contents
Sheet name	Description
1	Genes encoding voltage gated ion channels from the IUPHAR/BPS database, accessed Sept. 2015
2	Genes encoding BAF complex components in mouse
3	Mouse homologues of genes associated with autism spectrum disorder (ASD) from the Human Gene Module of SFARI gene database (see methods for selection criteria), accessed Oct. 2015
4	Mouse homologues of genes associated with autism spectrum disorder (ASD) from the Gene Scoring Module of SFARI, categories S, 1 and 2

## Sheet: 1
Cacna1a
Cacna1b
Cacna1c
Cacna1d
Cacna1e
Cacna1f
Cacna1g
Cacna1h
Cacna1i
Cacna1s
Catsper1
Catsper2
Catsper3
Catsper4
Cnga1
Cnga2
Cnga3
Cnga4
Cngb1
Cngb3
Hcn1
Hcn2
Hcn3
Hcn4
Hvcn1
Kcna1
Kcna10
Kcna2
Kcna3
Kcna4
Kcna5
Kcna6
Kcna7
Kcnb1
Kcnb2
Kcnc1
Kcnc2
Kcnc3
Kcnc4
Kcnd1
Kcnd2
Kcnd3
Kcnf1
Kcng1
Kcng2
Kcng3
Kcng4
Kcnh1
Kcnh2
Kcnh3
Kcnh4
Kcnh5
Kcnh6
Kcnh7
Kcnh8
Kcnj1
Kcnj10
Kcnj11
Kcnj12
Kcnj13
Kcnj14
Kcnj15
Kcnj16
Kcnj2
Kcnj3
Kcnj4
Kcnj5
Kcnj6
Kcnj8
Kcnj9
Kcnk1
Kcnk10
Kcnk12
Kcnk13
Kcnk15
Kcnk16
Kcnk18
Kcnk2
Kcnk3
Kcnk4
Kcnk5
Kcnk6
Kcnk7
Kcnk9
Kcnma1
Kcnn1
Kcnn2
Kcnn3
Kcnn4
Kcnq1
Kcnq2
Kcnq3
Kcnq4
Kcnq5
Kcns1
Kcns2
Kcns3
Kcnt1
Kcnt2
Kcnu1
Kcnv1
Kcnv2
Mcoln1
Mcoln2
Mcoln3
Pkd2
Pkd2l1
Pkd2l2
Scn10a
Scn11a
Scn1a
Scn2a1
Scn3a
Scn4a
Scn5a
Scn8a
Scn9a
Tpcn1
Tpcn2
Trpa1
Trpc1
Trpc2
Trpc3
Trpc4
Trpc5
Trpc6
Trpc7
Trpm1
Trpm2
Trpm3
Trpm4
Trpm5
Trpm6
Trpm7
Trpm8
Trpv1
Trpv2
Trpv3
Trpv4
Trpv5
Trpv6

## Sheet: 2
Actl6a
Actl6b
Arid1a
Arid1b
Arid2
Bcl11a
Bcl11b
Bcl7a
Bcl7b
Bcl7c
Brd9
Dpf1
Dpf2
Dpf3
Pbrm1
Phf10
Smarca2
Smarca4
Smarcb1
Smarcc1
Smarcc2
Smarcd1
Smarcd2
Smarcd3
Smarce1
Ss18

## Sheet: 3
1190002N15Rik
4933406J08Rik
Abca7
Actn4
Acy1
Adamts18
Adcy5
Adk
Adnp
Adora2a
Adsl
Aff2
Aff4
Agap1
Agbl4
Agtr2
Ahi1
Aldh1a3
Aldh5a1
Amt
Ank2
Ankrd11
Anks1b
Anxa1
Ap1s2
Apba2
Aph1a
Arhgap11a
Arhgap15
Arhgap24
Arhgef9
Arid1b
Arnt2
Arx
Ash1l
Asmt
Astn2
Asxl3
Atrnl1
Atrx
Atxn7
Auts2
Avpr1a
Bbs4
Bcas1
Bckdk
Bcl11a
Bin1
Birc6
Braf
Brca2
Btaf1
Bzrap1
C77370
Cacna1a
Cacna1c
Cacna1h
Cacna2d3
Cadm1
Cadps2
Camsap2
Camta1
Car6
Casc4
Cc2d1a
Ccdc88c
Cdc42bpb
Cdh11
Cdh8
Cdkl5
Cdkn1b
Cecr2
Celf6
Cep290
Cep41
Cgnl1
Chd2
Chd7
Chd8
Chrm3
Chrna7
Chrnb3
Chst5
Cib2
Cln8
Cntn3
Cntn4
Cntn5
Cntn6
Cntnap3
Cntnap4
Crebbp
Csmd1
Csnk1d
Ctnnb1
Ctnnd2
Cttnbp2
Cul3
Cul7
Cxcr3
Cyfip1
Cyp11b1
Dagla
Dapp1
Dctn5
Dcx
Ddx43
Deaf1
Depdc5
Dgkz
Dhcr7
Diaph3
Dip2a
Disc1
Dlg1
Dlgap1
Dlgap2
Dlx6
Dmd
Dmpk
Dmxl2
Dnah10
Dock10
Dock4
Dolk
Dpp10
Dpyd
Drd2
Dscam
Dst
Dusp22
Dydc1
Dydc2
Dyrk1a
Eef1a2
Efr3a
Ehmt1
Eif4e
Elp4
Eml1
Emsy
Ep300
Ep400
Epc2
Epha6
Ephb2
Ephb6
Erbb2ip
Erbb4
Esr1
Esr2
Etfb
Exoc3
Exoc5
Exoc6
Exoc6b
Ext1
Fabp3
Fabp5
Fam92b
Fan1
Fat1
Fbxo15
Fgd1
Fgfbp3
Foxg1
Foxp1
Frmpd4
Gabra3
Gabrq
Galnt13
Gan
Gatm
Gda
Gigyf1
Gigyf2
Glra2
Gm9805
Gna14
Gnas
Gnb1l
Gpc6
Gpd2
Gphn
Gpr139
Gpr37
Gpr85
Grcc10
Grid2
Grid2ip
Grik3
Grik5
Grip1
Grm1
Grm5
Gsn
Gtf2i
Hcfc1
Hcn1
Hdac6
Hecw2
Hepacam
Herc2
Hnrnph2
Homer1
Hras
Hsd11b1
Huwe1
Hydin
Ica1
Il16
Il1r2
Il1rapl1
Inadl
Iqsec2
Jmjd1c
Kank1
Katnal2
Kcnd2
Kcnj12
Kcnj15
Kcnj2
Kcnma1
Kcnt1
Kctd13
Kdm5b
Kdm5c
Kdm6b
Khdrbs2
Kif13b
Kif5c
Kit
Klc2
Kmt2a
Kmt2c
Kmt2e
Kptn
Lamc3
Lep
Lin7b
Lmx1b
Lpl
Lrp2
Lrp2bp
Lztr1
Magel2
Maob
Map2
Mapk12
Mapk3
Mark1
Mbd1
Mbd3
Mbd4
Mbd5
Mbd6
Mcc
Mcph1
Mecp2
Med13l
Mef2c
Mib1
Mpp6
Msr1
Myh4
Myo1a
Myo9b
Myoz1
Myt1l
Naa15
Nbea
Nckap1
Nckap5
Nckap5l
Nefl
Nfia
Nipa1
Nipa2
Nipbl
Nos1
Nos1ap
Nr3c2
Nrxn1
Nrxn2
Nrxn3
Nsd1
Ntng1
Ntrk1
Ntrk3
Nxf2
Nxf7
Nxph1
Odf3l2
Olfr1366
Ophn1
P4ha2
Pah
Pax5
Pcdh10
Pcdh19
Pcdh8
Pcdh9
Pcdha1
Pcdha10
Pcdha11
Pcdha12
Pcdha2
Pcdha3
Pcdha4
Pcdha5
Pcdha6
Pcdha7
Pcdha8
Pcdha9
Pcdhga11
Pde1c
Pdzd4
Pecr
Phf2
Phf8
Phrf1
Pik3r2
Pinx1
Plcb1
Plcd1
Pln
Pogz
Pomgnt1
Pot1a
Ppfia1
Ppp1r3f
Prickle1
Prickle2
Prkd1
Prodh
Prune2
Psd3
Psmd10
Ptchd1
Pten
Ptger3
Ptpn11
Ptprt
Pxdn
Pyhin1
Rab11fip5
Rab19
Rab39b
Rab43
Rai1
Rapgef4
Rb1cc1
Rbm27
Rbm8a
Rbms3
Reep3
Rere
Rgs7
Rims1
Rims3
Rlim
Rnps1
Rpl10
Rps6ka2
Rps6ka3
Sae1
Satb2
Sbf1
Scfd2
Scn1a
Scn2a1
Scn4a
Scn5a
Scn7a
Scn8a
Sdc2
Setbp1
Setd2
Setd5
Setdb1
Setdb2
Sez6l2
Sgsh
Sgsm3
Sh3kbp1
Shank1
Shank2
Sik1
Slc16a3
Slc16a7
Slc1a2
Slc24a2
Slc25a27
Slc29a4
Slc30a5
Slc35a3
Slc38a10
Slc6a1
Slc6a3
Slc6a8
Slc9a6
Slc9a9
Slco1b2
Slit3
Smarca2
Smg6
Snrpn
Sntg2
Snx14
Snx19
Sox5
Spast
Sspo
St7
Stxbp1
Stxbp5
Suclg2
Suv420h1
Syap1
Syn1
Syne1
Syngap1
Syt3
Taf1
Tbc1d31
Tbc1d5
Tbl1xr1
Tbr1
Tbx1
Tcf20
Tcf4
Tcf7l2
Tet2
Tgm3
Thap8
Thbs1
Tlk2
Tm4sf20
Tmem231
Tmlhe
Tnip2
Tnn
Tnrc6b
Top1
Top3b
Trim33
Trio
Trip12
Trpc6
Trpm1
Tsc1
Tspan7
Tti2
Ttn
Tubgcp5
Ube3b
Ube3c
Ubl7
Ubr5
Ubr7
Upb1
Upf2
Upf3b
Utrn
Vil1
Vps13b
Wac
Wdfy3
Wdr93
Wnk3
Xirp1
Xpc
Ythdc2
Ywhae
Zbtb20
Zfp407
Zfp462
Zkscan6
Zmynd11
Znf128
Zswim5

## Sheet: 4
Adnp
Adsl
Ahi1
Aldh5a1
Ank2
Ankrd11
Arid1b
Arx
Ash1l
Asxl3
Bcl11a
Cacna1c
Cacna1h
Cacna2d3
Cdkl5
Chd2
Chd7
Chd8
Cntn4
Cntnap2
Ctnnd2
Cul3
Deaf1
Dhcr7
Dmd
Dmpk
Dscam
Dyrk1a
Ehmt1
Fmr1
Foxp1
Gabrb3
Grin2b
Grip1
Hdac4
Hepacam
Hoxa1
Katnal2
Kcnj10
Kdm5b
Kmt2a
Kmt2c
Magel2
Mbd5
Mecp2
Med13l
Met
Myt1l
Nf1
Nipbl
Nrxn1
Nsd1
Ntng1
Pcdh19
Pogz
Ptchd1
Pten
Rai1
Reln
Scn1a
Scn2a1
Setd5
Shank2
Shank3
Slc9a6
Suv420h1
Syne1
Syngap1
Tbr1
Tsc1
Tsc2
Ube3a
Upf3b
Vps13b
Zbtb20
