# Supplementary material for: BCL11A Haploinsufficiency Causes an Intellectual Disability Syndrome and Dysregulates Transcription
Source: Am J Hum Genet. 2016 Jul 21;99(2):253–74. doi: 10.1016/j.ajhg.2016.05.030 (PMC4974071; doi:10.1016/j.ajhg.2016.05.030)
Supplement: Table S4. Gene Lists Used in Specific Gene Enrichment Analysis — Excel file with sheets containing gene subset for each enrichment analysis. [file mmc3.xlsx]

## Sheet: Table of Contents
Sheet name	Description
1 C NC	Normalized counts calculated in DESeq2 for Cortex
2 C DE	DESeq2 results table for Cortex
3 C GO	Gene ontology enrichment analysis (GeneTrail) in Cortex
4 C IS	De novo isoform assembly performed using Cufflinks in Cortex
5 H NC	Normalized counts calculated in DESeq2 for Hippocampus
6 H DE	DESeq2 results table for Hippocampus
7 H GO	Gene ontology enrichment analysis (GeneTrail) in Hippocampus
8 C IS	De novo isoform assembly performed using Cufflinks in Hippocampus
Legend:	WT: wild type
	HET: heterozygous (Bcl11a+/-)

## Sheet: 1 C NC
	WT1	WT2	WT3	WT4	WT5	WT6	WT7	WT8	WT9	HET1	HET2	HET3	HET4	HET5	HET6	HET7	HET8	HET9
ENSMUSG00000000001	1204.86	1119.16	1064.73	1121.1	959.165	1165.08	1458.4	1148.99	1479.23	848.637	1214.08	1381.45	962.251	1308.27	1474.59	1381.13	1353.26	1693.05
ENSMUSG00000000003	0	0	0	0	0	0	0	0	0	0	0	0	0	0	0	0	0	0
ENSMUSG00000000028	53.7198	50.1359	35.4253	39.2856	32.4669	40.2098	62.9082	32.5086	35.1213	17.8392	37.8217	51.9831	40.8228	50.0341	40.4402	41.3576	42.0704	44.5386
ENSMUSG00000000031	0	1.61729	5.90422	4.10446	3.7105	5.02622	9.20608	3.19757	4.13192	5.09692	0	2.59915	5.83183	9.84277	6.90442	4.89761	6.13526	1.7581
ENSMUSG00000000037	10.2323	48.5186	37.3934	44.5627	43.5984	23.1206	11.5076	16.5208	15.4947	76.4537	34.0395	14.2954	32.075	10.663	8.87711	15.7812	9.64112	10.5486
ENSMUSG00000000049	7.67425	40.4322	9.84037	12.3134	9.27626	9.0472	11.5076	9.5927	18.5936	22.9361	34.0395	11.6962	4.37387	13.9439	17.7542	15.7812	3.50586	11.7207
ENSMUSG00000000056	1675.54	1196.79	1354.04	1284.11	1451.73	1675.74	1324.91	1235.33	1137.31	1100.93	1291.61	1239.8	1465.25	1324.67	1362.14	1373.51	1348	1160.93
ENSMUSG00000000058	2098.91	9655.21	5650.34	1441.84	1502.75	1559.13	3319.56	3074.46	3448.09	6309.98	8555.27	2677.13	1333.3	2627.2	2927.47	2882.52	2806.44	2845.2
ENSMUSG00000000078	1698.57	2007.05	1623.66	1491.09	1887.72	1618.44	1609.53	1445.83	1506.08	1738.05	1836.24	1649.16	1472.54	2277.78	2139.38	2483.09	1822.17	1819.64
ENSMUSG00000000085	1074.4	739.101	639.624	1076.54	1108.51	1120.85	1164.57	1513.51	1364.57	672.793	777.236	1052.66	955.691	928.501	980.428	983.331	1159.56	1063.07
ENSMUSG00000000088	4682.57	8675.13	7616.45	2710.7	2836.68	2984.57	4995.84	4130.19	5019.25	8830.41	9304.14	4521.23	2903.52	4549.82	4608.21	4687.56	4391.97	4875.81
ENSMUSG00000000093	74.1844	29.1112	35.4253	71.5349	99.256	73.3828	56.7709	68.7477	60.9458	63.7115	28.3663	63.6793	68.524	54.1352	57.2081	47.8877	43.8233	66.2219
ENSMUSG00000000094	2.55808	6.46915	5.90422	8.79527	9.27626	7.03671	9.20608	7.46099	6.19788	2.54846	5.67325	7.79746	5.10285	3.28092	10.8498	4.89761	7.88819	14.0648
ENSMUSG00000000103	0	0	0	0	0	0	0	0	0	0	0	0	0	0	0	0	0	0
ENSMUSG00000000120	120.23	8.08644	47.2338	82.6756	44.526	33.1731	35.29	21.3171	17.5607	45.8722	28.3663	92.27	95.4962	30.3485	28.604	36.46	25.4175	45.1247
ENSMUSG00000000125	49.8826	35.5803	51.1699	75.053	47.3089	34.1783	35.29	36.2391	42.3522	25.4846	32.1484	133.856	141.422	36.0902	25.645	32.1066	32.4292	48.6409
ENSMUSG00000000126	663.823	538.557	318.828	506.608	736.535	550.874	616.808	715.722	640.447	382.269	497.355	430.16	400.209	675.87	630.275	768.925	633.685	522.157
ENSMUSG00000000127	400.34	323.458	257.818	442.109	367.34	441.302	455.701	386.373	417.324	229.361	274.207	379.477	435.2	456.048	471.473	509.352	436.48	386.197
ENSMUSG00000000131	2462.16	1473.35	1454.41	2517.21	2610.34	2684	2250.12	2261.75	2103.15	1243.65	1333.21	1980.56	2657.86	2066.98	1971.71	2524.45	2185.03	2076.91
ENSMUSG00000000134	1156.25	724.545	566.805	1175.63	1244.87	1144.97	1089.39	1266.24	1177.6	586.145	599.474	995.476	1060.66	1055.64	1032.7	1132.44	1070.16	1079.48
ENSMUSG00000000142	807.075	462.544	460.529	887.736	922.988	975.087	909.101	927.827	899.725	423.044	461.425	795.341	823.017	707.039	912.37	1003.47	773.919	719.065
ENSMUSG00000000148	529.523	289.495	322.764	629.155	755.087	513.68	365.175	431.671	346.048	412.85	287.445	427.561	702.006	422.419	358.044	426.636	382.139	410.224
ENSMUSG00000000149	3467.48	3001.69	4286.47	2988.63	2576.02	2914.2	6273.95	6048.73	6040.86	4571.93	3349.11	4642.09	2910.08	3980.58	4405.02	3427.78	4044.89	4910.38
ENSMUSG00000000154	12.7904	9.70373	1.96807	13.4861	11.1315	10.0524	13.8091	15.9878	6.19788	12.7423	5.67325	9.09704	13.8506	8.20231	13.8088	15.7812	12.2705	23.4414
ENSMUSG00000000157	0	0	1.96807	1.1727	0	0	0	2.66464	0	0	0	0	2.91591	1.64046	1.97269	0	0.876466	0
ENSMUSG00000000159	8.95329	32.3458	27.553	15.2451	11.1315	11.0577	17.645	14.922	17.5607	17.8392	34.0395	23.3924	14.5796	16.4046	14.7952	11.4278	21.9116	12.8928
ENSMUSG00000000167	51.1617	198.926	212.552	69.1895	52.8747	56.2937	49.0991	54.8916	45.4511	178.392	191	49.3839	47.3836	50.0341	48.331	39.7251	61.3526	50.399
ENSMUSG00000000168	2987.84	3187.67	2377.43	2609.85	2589	2765.43	2786.37	2440.81	2832.43	2877.21	3368.02	2790.19	2913	3222.69	3055.7	3734.16	2877.44	3261.28
ENSMUSG00000000171	3083.77	10101.6	11076.3	1640.03	1735.59	1789.33	3865.02	3912.22	3795.17	8998.61	9691.81	3306.12	1739.34	3125.9	3058.66	2945.1	3474.31	3462.88
ENSMUSG00000000182	1.27904	8.08644	9.84037	18.7632	13.9144	8.04195	3.83587	3.73049	4.13192	15.2907	1.89108	5.19831	18.9534	2.46069	2.95904	4.35343	5.25879	0.586035
ENSMUSG00000000183	0	0	0	0	0	0	0	0	0	0	0	0	0	0	0	0	0	0
ENSMUSG00000000184	2155.19	1500.84	1019.46	1771.95	1705.9	3080.07	3476.83	3064.33	3435.69	988.802	1469.37	2295.05	1689.77	2513.19	3282.56	2307.32	2940.54	2670.56
ENSMUSG00000000194	1300.79	585.458	511.699	1295.25	1337.64	1500.83	1230.55	1086.11	1234.41	494.401	544.632	1150.13	1369.75	1535.47	1387.79	1603.7	1375.17	1544.2
ENSMUSG00000000197	2439.13	2063.66	1692.54	2546.52	2725.36	2628.71	1358.66	1098.9	1228.21	1941.93	2019.68	1951.97	2716.9	2168.69	2061.46	3146.99	1932.61	1883.52
ENSMUSG00000000202	684.287	467.396	472.338	553.516	505.556	505.638	1438.45	1117.02	1563.93	346.59	378.217	1176.12	419.892	1112.23	1248.71	821.166	958.854	1056.62
ENSMUSG00000000204	0	12.9383	17.7127	4.10446	0.927626	1.00524	0.767174	3.73049	3.09894	2.54846	5.67325	0	2.18693	1.64046	0.986346	0.544179	0.876466	0
ENSMUSG00000000214	35.8132	88.9508	186.967	684.272	207.788	127.666	37.5915	35.1732	43.3851	423.044	71.8612	187.139	651.707	60.6971	66.0852	50.6086	77.129	48.6409
ENSMUSG00000000215	3.83713	0	11.8084	1.1727	0	12.0629	0	2.66464	0	2.54846	24.5841	0	5.83183	0	5.91808	0	4.38233	0
ENSMUSG00000000216	3.83713	1.61729	3.93615	5.27716	5.56575	0	2.30152	3.73049	3.09894	0	0	0	5.10285	1.64046	2.95904	2.17672	1.75293	3.51621
ENSMUSG00000000223	2267.74	1614.05	1334.35	2934.1	3209.59	3145.41	2436.54	2626.27	2457.46	1518.88	1524.21	2019.54	2334.92	2113.73	2235.06	2612.6	2141.21	1796.78
ENSMUSG00000000244	6.39521	8.08644	13.7765	6.44987	0	3.01573	8.43891	5.86221	6.19788	10.1938	9.45542	3.89873	3.64489	8.20231	5.91808	2.17672	8.76466	4.10224
ENSMUSG00000000247	2253.67	2358.01	1326.48	1586.67	1845.98	2143.18	4342.97	4946.64	4770.3	1727.85	1870.28	2760.3	1554.18	3122.62	3471.94	2683.35	3179.82	3124.74
ENSMUSG00000000248	0	0	0	2.34541	0	1.00524	0	0	0	7.64537	0	0	0	0	0	0	0	0
ENSMUSG00000000253	1121.72	954.2	1084.41	769.293	883.1	739.86	704.265	718.387	773.702	665.148	919.067	1012.37	817.185	988.378	874.889	1032.85	1010.57	1123.43
ENSMUSG00000000263	0	1.61729	7.8723	5.86352	8.34863	11.0577	6.90456	1.59878	3.09894	5.09692	1.89108	14.2954	190.992	4.10115	0.986346	6.53015	7.01173	1.7581
ENSMUSG00000000266	959.281	655.002	614.039	923.504	925.77	981.118	843.891	808.984	851.175	540.273	578.672	1059.16	1097.11	945.726	884.752	1106.86	964.989	872.02
ENSMUSG00000000275	207.205	208.63	173.191	248.027	215.209	259.353	342.159	268.596	318.158	160.553	156.96	335.291	200.469	309.227	374.811	253.043	290.11	303.566
ENSMUSG00000000276	2625.87	1172.53	995.846	2431.01	2770.82	2640.78	1489.85	1251.85	1167.27	1106.03	970.126	1667.36	2751.16	2251.53	1958.88	3130.12	1981.69	1938.6
ENSMUSG00000000278	482.199	381.68	407.391	381.715	380.327	377.972	405.068	295.242	253.08	395.011	313.92	333.991	418.434	438.823	427.088	471.259	354.092	462.381
ENSMUSG00000000282	1479.85	795.706	741.964	1253.62	1407.21	1805.42	1449.19	1877.5	1500.92	662.599	767.78	1076.05	1372.67	1140.94	1307.89	1502.48	1323.46	1514.9
ENSMUSG00000000290	127.904	71.1607	80.691	122.547	132.65	113.593	182.587	140.16	211.761	66.2599	35.9306	191.038	92.5802	192.754	210.092	173.593	186.687	244.376
ENSMUSG00000000295	324.877	2244.8	2005.47	202.291	242.11	165.865	410.438	460.982	434.884	2418.49	2517.03	406.768	238.376	276.418	299.849	295.489	359.351	441.284
ENSMUSG00000000296	625.451	2485.77	2625.41	396.96	487.004	321.678	520.911	633.118	685.898	2375.16	2524.6	752.455	529.238	553.656	499.091	568.667	728.343	719.651
ENSMUSG00000000301	56.2778	137.469	112.18	38.1128	40.8155	36.1888	59.0724	52.7598	49.583	117.229	121.029	58.481	35.7199	53.315	42.4129	42.446	61.3526	73.8404
ENSMUSG00000000303	48.6036	14.5556	17.7127	36.3538	29.684	42.2203	109.706	64.4843	49.583	48.4207	17.0198	59.7806	54.6734	73.8208	104.553	82.7152	80.6349	76.7705
ENSMUSG00000000305	486.036	252.297	247.977	736.458	583.477	446.328	411.972	470.042	524.754	382.269	302.574	521.131	639.314	415.037	411.306	516.426	450.503	333.454
ENSMUSG00000000308	5045.82	3444.82	3733.44	3742.1	4261.51	4453.23	3934.07	3263.12	3626.79	3848.17	3929.67	3439.98	4609.33	5160.89	4732.49	7034.6	4722.4	4996.53
ENSMUSG00000000317	74.1844	51.7532	49.2019	79.7438	67.7167	102.535	98.9654	93.7953	109.496	30.5815	52.9504	54.5822	45.1967	68.0792	94.6892	69.6549	61.3526	111.933
ENSMUSG00000000318	16.6275	59.8397	70.8507	16.4178	13.9144	13.0682	32.2213	33.0415	18.5936	40.7753	51.0593	18.1941	14.5796	25.4272	23.6723	19.5904	31.5528	28.1297
ENSMUSG00000000320	16.6275	12.9383	11.8084	50.4262	22.263	13.0682	22.248	20.7842	24.7915	38.2269	28.3663	27.2911	26.2432	15.5844	19.7269	23.9439	16.6528	26.9576
ENSMUSG00000000325	7.67425	6.46915	15.7446	26.3858	6.49338	9.0472	18.4122	18.6525	10.3298	20.3877	11.3465	16.8945	15.3085	12.3035	21.6996	10.8836	11.3941	22.8554
ENSMUSG00000000326	0	0	0	0	0	0	0	0	0	0	0	0	0	0	0	0	0	0
ENSMUSG00000000339	1271.37	1335.88	1204.46	954.58	1025.95	1001.22	1078.65	987.515	1098.06	1185.03	1403.18	1118.94	978.289	1228.71	1181.64	1405.07	1188.49	1141.6
ENSMUSG00000000340	665.102	959.052	797.07	599.251	564.924	581.031	1078.65	952.342	1099.09	807.861	972.018	969.485	624.734	854.68	867.984	598.053	801.966	782.356
ENSMUSG00000000346	5164.77	4982.86	4402.58	3967.84	3795.84	3780.72	6550.13	6526.23	7354.81	4044.4	4890.34	6357.53	3564.7	5526.72	5738.56	5125.62	5584.84	6718.89
ENSMUSG00000000355	1107.65	3651.84	3154.82	842.587	937.83	919.798	1043.36	829.236	1018.52	3481.19	3827.56	1121.54	884.98	979.356	1000.15	999.113	1055.26	1064.83
ENSMUSG00000000359	12.7904	19.4075	17.7127	25.2131	12.9868	13.0682	16.8778	19.7183	33.0553	7.64537	11.3465	23.3924	15.3085	15.5844	31.5631	13.0603	17.5293	21.6833
ENSMUSG00000000365	15.3485	56.6051	9.84037	42.2173	43.5984	32.1678	16.8778	27.1793	14.4617	20.3877	43.4949	31.1899	23.3273	67.2589	26.6313	45.711	52.5879	41.6085
ENSMUSG00000000374	3082.49	2772.03	2432.54	3050.2	3030.55	3320.32	3944.04	4155.24	4188.73	2469.46	2827.17	3477.67	3072.64	3510.59	3598.19	3607.36	3515.5	3003.43
ENSMUSG00000000378	1373.69	1549.36	1562.65	886.564	981.428	1029.37	1888.78	1733.61	1696.15	1513.78	1694.41	1818.11	890.083	1289.4	1411.46	1150.39	1554.85	1310.37
ENSMUSG00000000381	0	0	0	0	0	0	0	0	0	0	0	0	0	0	0	0	0	0
ENSMUSG00000000384	708.589	585.458	653.401	854.901	807.034	837.368	734.185	836.164	819.153	797.667	661.88	690.076	766.885	672.589	670.715	704.712	645.079	645.81
ENSMUSG00000000385	0	1.61729	0	1.1727	0.927626	2.01049	1.53435	1.06586	0	0	0	2.59915	0	1.64046	0.986346	0.544179	1.75293	0.586035
ENSMUSG00000000386	3.83713	11.321	7.8723	9.38162	9.27626	12.0629	17.645	12.2573	11.3628	12.7423	9.45542	11.6962	9.47672	4.10115	4.93173	5.98597	7.01173	8.20449
ENSMUSG00000000392	89.5329	389.766	214.52	106.13	89.9797	107.561	60.6067	105.52	91.9352	265.04	349.851	66.2784	53.9444	84.4838	108.498	71.2874	102.546	66.808
ENSMUSG00000000394	0	0	0	1.1727	0	0	1.53435	1.59878	2.06596	0	3.78217	0	0	0.820231	0	1.08836	0	0
ENSMUSG00000000399	2955.87	3923.54	3670.46	1987.73	2020.37	2163.29	3346.41	2761.1	3271.45	2910.34	3623.32	2927.95	2127.16	3276.82	3146.44	3434.86	3159.66	3532.03
ENSMUSG00000000402	107.44	63.0742	64.9464	83.2619	88.1244	64.3356	153.435	127.37	162.178	33.13	34.0395	168.945	107.889	89.4052	96.6619	106.115	100.794	108.416
ENSMUSG00000000409	62.6731	92.1854	131.861	57.4624	52.8747	27.1416	26.0839	69.2806	42.3522	79.0022	88.881	44.1856	60.5052	34.4497	32.5494	44.0785	43.8233	63.8778
ENSMUSG00000000411	3.83713	3.23458	11.8084	2.93176	3.7105	1.00524	2.30152	4.26342	6.19788	0	1.89108	2.59915	3.64489	6.56185	1.97269	3.80925	0.876466	1.7581
ENSMUSG00000000416	2028.56	2005.44	1753.55	3532.18	3345.95	3434.92	1436.92	1796.5	1407.95	2268.13	2140.71	1857.1	3058.06	1428.84	1383.84	1634.71	1635.49	1306.86
ENSMUSG00000000420	1697.29	1182.24	1133.61	1519.82	1413.7	1498.82	2266.23	1802.36	2174.42	830.797	1060.9	2123.51	1530.13	2099.79	2146.29	2035.77	1951.01	2241.58
ENSMUSG00000000435	0	0	1.96807	0	0.927626	0	0	0	0	0	0	0	0	0	0	0	0	0
ENSMUSG00000000439	871.028	774.681	814.783	696.586	731.897	712.718	874.578	822.308	869.769	812.958	733.741	831.73	753.035	847.298	859.107	908.235	867.701	866.159
ENSMUSG00000000440	115.114	90.5681	61.0103	140.724	134.506	98.5139	67.5113	63.9513	46.4841	91.7445	35.9306	51.9831	59.7762	60.6971	79.894	83.2594	57.8467	42.7805
ENSMUSG00000000441	1864.84	1950.45	1826.37	2208.2	2140.03	1973.29	1716.17	1682.45	1599.05	2250.29	1847.59	1836.3	2049.16	1648.66	1625.5	1615.67	1688.07	1463.33
ENSMUSG00000000486	23.0228	19.4075	37.3934	21.695	29.684	12.0629	24.5496	27.7122	22.7256	28.033	11.3465	35.0886	24.0563	17.2248	19.7269	15.237	20.1587	25.1995
ENSMUSG00000000489	943.933	428.581	405.423	752.289	741.173	1064.55	770.242	639.513	663.173	328.751	412.256	648.489	639.314	654.544	807.817	871.775	744.119	1009.74
ENSMUSG00000000530	564.057	219.951	263.722	569.934	539.878	440.297	620.644	522.269	644.579	198.78	223.148	753.755	368.863	521.667	656.906	486.496	657.349	616.508
ENSMUSG00000000531	1470.9	828.052	602.231	1307.56	1411.85	1647.6	1075.58	1219.34	1149.71	662.599	871.79	974.683	1040.98	1114.69	1387.79	1372.96	1291.03	1429.92
ENSMUSG00000000532	3884.45	1264.72	1253.66	3848.23	4129.79	4074.25	2249.35	2321.97	2158.93	1065.26	1168.69	2176.79	3340.18	3508.95	2900.84	4664.7	3180.69	2962.99
ENSMUSG00000000538	9710.49	5392.04	4471.46	8450.5	9116.71	9883.56	11659.5	14695.5	12239.8	3924.63	5062.43	9081.45	8770.34	10822.1	10562.8	12401.8	10792.8	10560.9
ENSMUSG00000000544	0	0	0	0	0	0	0	0	0	0	0	0	0.728978	2.46069	0	0	0	0
ENSMUSG00000000552	2160.3	1310	1387.49	2056.92	2048.2	2442.74	2516.33	2737.65	2669.22	1304.81	1250.01	1879.19	2184.02	2322.89	2456	2550.57	2316.5	2081.6
ENSMUSG00000000555	129.183	69.5434	62.9784	180.01	181.815	127.666	69.8128	104.987	118.793	86.6476	86.9899	145.553	60.5052	68.0792	86.7984	72.3758	170.034	100.798
ENSMUSG00000000560	2196.11	1901.93	1285.15	2647.96	2761.54	2581.47	3090.94	2512.75	3237.36	1289.52	1475.05	3259.34	3075.56	2321.25	2632.56	3274.87	2591.71	2718.03
ENSMUSG00000000561	1461.94	1602.73	1600.04	1499.3	1574.18	1668.71	1140.02	992.844	1106.32	1873.12	1832.46	1226.8	1626.35	1315.65	1255.62	1499.76	1285.78	1367.8
ENSMUSG00000000562	28.1389	22.642	19.6807	25.7995	26.9011	46.2412	51.4006	31.9757	41.3192	28.033	7.56434	25.9915	17.4955	43.4722	54.249	34.2833	41.1939	53.9152
ENSMUSG00000000563	7999.13	28739.2	26346.6	4924.18	5225.32	5294.62	8664.46	8154.33	8567.53	23068.6	27171.1	8414.76	5083.89	7843.05	7783.26	7893.86	8215.99	8171.08
ENSMUSG00000000567	787.89	807.027	606.167	1000.32	939.685	765.996	1320.31	1391.47	1580.46	593.791	665.662	1154.02	876.232	1131.92	1213.21	1001.83	1136.78	1501.42
ENSMUSG00000000568	2746.1	2193.04	2056.64	3326.96	3292.14	3425.87	2669	2514.89	2898.54	2428.68	2443.28	2609.55	3601.88	3049.62	2738.1	3932.24	3050.1	3173.96
ENSMUSG00000000579	8.95329	38.8149	27.553	18.7632	21.3354	9.0472	13.042	14.922	17.5607	66.2599	49.1682	14.2954	26.2432	7.38208	8.87711	4.89761	9.64112	15.2369
ENSMUSG00000000581	1295.67	13434.8	10186.8	874.25	890.521	806.206	1765.27	1766.12	1982.29	15127.6	13352.9	1569.89	876.232	1378.81	1298.03	1439.9	1731.02	1889.38
ENSMUSG00000000594	2439.13	1714.33	1785.04	1837.63	1766.2	1746.11	3120.1	2904.99	3280.74	1371.07	1520.43	2900.66	1798.39	2710.04	2777.55	2435.75	2454.1	3131.18
ENSMUSG00000000600	775.099	1293.83	1129.67	1096.48	1106.66	1227.4	721.143	644.843	678.668	1378.72	1467.48	869.417	1149.6	860.422	760.473	751.511	812.484	627.057
ENSMUSG00000000605	6058.82	6079.39	4845.4	5576.79	5753.13	6272.72	6591.56	5602.67	6303.24	4615.26	5404.72	6144.4	5243.54	7123.7	7053.36	8738.97	6739.15	7091.61
ENSMUSG00000000606	0	0	0	0	0	0	0	0	0	0	0	0	0	0	0	0	0	0
ENSMUSG00000000617	0	0	1.96807	0	0	0	0.767174	0	0	0	0	0	0	0	0	0	0	0.586035
ENSMUSG00000000627	1096.14	436.668	397.551	1189.12	1479.56	1374.17	685.086	689.609	651.81	364.43	399.019	691.375	1331.11	1100.75	1002.13	1460.58	850.172	1057.79
ENSMUSG00000000628	93.3701	46.9014	55.1061	89.7118	80.7034	95.4982	128.118	114.579	173.541	35.6784	35.9306	98.7679	131.945	150.922	128.225	121.352	142.864	150.025
ENSMUSG00000000631	4901.29	2411.38	2578.18	4683.78	5015.67	5384.09	6352.2	6612.57	6324.93	2622.36	2237.15	4418.56	4325.76	5518.51	5524.52	5954.95	5122.07	4610.92
ENSMUSG00000000632	4741.41	2848.04	2473.87	6309.73	6087.08	4322.55	2057.56	2658.78	2561.79	3315.54	2899.03	3426.99	4454.79	3281.74	2590.14	4380.1	4330.62	3727.18
ENSMUSG00000000673	8.95329	14.5556	23.6169	3.51811	3.7105	8.04195	3.83587	14.389	11.3628	17.8392	28.3663	7.79746	3.64489	3.28092	4.93173	7.07433	5.25879	7.03242
ENSMUSG00000000682	25.5808	132.618	116.116	27.5585	24.1183	24.1259	73.6487	91.1306	89.8692	119.778	122.921	59.7806	22.5983	48.3936	36.4948	40.2692	43.8233	45.1247
ENSMUSG00000000686	34.5341	16.1729	15.7446	21.1087	18.5525	21.1101	29.9198	25.5805	38.2202	10.1938	18.9108	36.3882	29.1591	40.1913	28.604	19.5904	24.541	25.7855
ENSMUSG00000000690	0	0	0	0	0	0	0	0	0	0	0	0	0	0	0	0	0	0
ENSMUSG00000000693	99.7653	72.778	82.6591	130.756	116.881	110.577	157.271	171.603	167.343	99.3899	85.0988	152.051	123.197	139.439	144.007	104.482	132.346	138.89
ENSMUSG00000000701	0	0	0	0	0	0	0	0	0	0	0	0	0	0	0	0	0	0
ENSMUSG00000000706	1.27904	3.23458	1.96807	4.69081	0.927626	0	2.30152	0.532928	2.06596	2.54846	1.89108	5.19831	2.18693	0.820231	0.986346	1.08836	0.876466	4.10224
ENSMUSG00000000708	856.958	805.409	968.292	884.804	743.028	834.353	1117	1010.43	1137.31	998.996	987.146	1272.29	921.429	842.377	1001.14	676.414	892.242	792.905
ENSMUSG00000000711	4187.58	4175.84	3875.14	3593.16	3697.52	3858.13	5209.11	5662.89	5555.36	3414.93	3651.68	4565.42	3566.89	5169.09	4892.28	5544.1	5077.37	5354.6
ENSMUSG00000000724	0	0	0	0	0	0	0	0.532928	0	5.09692	5.67325	0	0.728978	0	0	1.08836	0.876466	0
ENSMUSG00000000730	2.55808	6.46915	9.84037	1.1727	1.85525	4.02098	2.30152	4.79635	3.09894	5.09692	7.56434	0	2.18693	2.46069	0	0.544179	1.75293	1.7581
ENSMUSG00000000731	0	3.23458	3.93615	3.51811	8.34863	2.01049	1.53435	2.13171	0	5.09692	7.56434	2.59915	8.01876	0	0.986346	0.544179	3.50586	2.34414
ENSMUSG00000000732	102.323	61.4569	74.7868	103.198	90.9073	103.54	92.828	98.0587	87.8033	61.163	62.4058	153.35	183.703	96.7872	106.525	78.3618	96.4112	233.242
ENSMUSG00000000738	1742.06	1525.1	1279.25	1496.37	1479.56	1631.51	1952.46	2334.76	2141.37	2133.06	1754.93	1820.71	1463.06	1615.03	1768.52	1529.14	1754.68	1641.48
ENSMUSG00000000739	3.83713	6.46915	5.90422	3.51811	2.78288	2.01049	1.53435	6.92806	0	7.64537	3.78217	1.29958	13.1216	4.92138	2.95904	0.544179	4.38233	14.0648
ENSMUSG00000000740	7188.22	34768.5	33463.2	4239.32	4235.54	4059.18	13068.8	16566.6	15921.3	52432	37159.8	9763.72	3634.69	7821.72	8074.23	6465.39	9414.12	11913.5
ENSMUSG00000000743	3335.74	3507.9	3192.22	2190.02	2363.59	2135.14	4267.79	4922.12	4661.84	2433.78	3177.02	3706.39	2177.46	3708.26	3427.55	3257.46	3726.73	4299.15
ENSMUSG00000000751	1532.29	1311.62	1615.79	1241.89	1224.47	1237.46	1535.11	1295.01	1540.17	1200.32	1448.57	1669.96	1512.63	1733.97	1721.17	1775.66	1539.07	2094.49
ENSMUSG00000000753	258.366	160.112	171.222	289.071	185.525	235.227	370.545	241.416	268.575	186.037	134.267	280.709	248.582	262.474	363.962	366.232	347.08	481.134
ENSMUSG00000000759	1062.88	1476.58	1572.49	1160.39	1199.42	1130.9	752.597	923.564	732.383	1730.4	1601.75	988.978	1216.66	812.849	816.694	847.287	789.696	740.162
ENSMUSG00000000766	31.976	27.4939	23.6169	43.9764	40.8155	39.2045	24.5496	33.0415	24.7915	17.8392	34.0395	32.4894	80.9166	35.2699	33.5358	53.8737	38.5645	19.3391
ENSMUSG00000000776	502.663	271.704	303.083	521.853	537.095	571.984	420.411	434.869	364.642	247.2	285.554	413.266	500.808	485.577	515.859	494.115	450.503	414.327
ENSMUSG00000000782	117.672	100.272	112.18	222.227	160.479	117.614	146.53	142.292	145.65	117.229	94.5542	178.042	105.702	115.653	158.802	100.129	149.876	104.314
ENSMUSG00000000787	5944.99	3093.87	3072.16	7614.95	7369.06	7087.98	4266.25	3317.48	4292.03	3078.54	3097.6	5026.77	7187	5560.34	5562.99	8349.34	5651.45	5401.48
ENSMUSG00000000791	16.6275	6.46915	15.7446	11.1407	14.842	13.0682	17.645	14.389	13.4287	2.54846	13.2376	22.0928	20.4114	17.2248	17.7542	13.0603	7.01173	17.581
ENSMUSG00000000792	677.892	737.483	706.539	463.804	538.023	642.351	599.93	605.406	488.599	542.822	684.573	354.785	554.753	687.353	563.204	690.019	554.803	667.493
ENSMUSG00000000794	388.829	284.643	224.36	481.395	464.74	457.386	672.044	636.849	676.602	208.974	230.712	541.924	581.725	560.218	535.586	444.594	603.885	513.366
ENSMUSG00000000804	4503.51	4484.74	3080.04	4506.7	5001.76	6009.35	6807.13	5965.06	6839.36	3124.41	3999.64	5059.25	4395.74	6293.63	6306.7	6584.02	5933.67	4255.2
ENSMUSG00000000805	993.816	1048	1157.23	798.611	880.317	915.777	869.208	747.165	774.735	792.571	1077.92	808.337	832.493	992.479	812.749	832.05	701.173	886.084
ENSMUSG00000000811	144.532	92.1854	90.5314	195.841	158.624	117.614	123.515	118.843	139.452	89.196	88.881	174.143	164.749	132.057	127.239	152.37	131.47	134.202
ENSMUSG00000000817	0	1.61729	5.90422	1.75905	3.7105	2.01049	0.767174	2.13171	4.13192	5.09692	1.89108	1.29958	1.45796	0.820231	2.95904	0	0.876466	1.17207
ENSMUSG00000000823	1262.41	1052.85	1054.89	2850.25	2842.25	1877.8	934.418	1368.56	1087.73	1266.58	922.849	1307.37	2440.62	992.479	793.022	1118.29	1030.72	905.424
ENSMUSG00000000826	11017.7	5885.31	4939.87	10710.9	11511.8	11893	10200.3	9827.19	10406.2	4253.38	4965.99	9043.76	11216.8	11092	10341.8	14240.1	10715.7	10416.2
ENSMUSG00000000827	1531.01	5434.09	4904.44	1139.28	1154.89	1261.58	1784.45	1754.93	1680.66	4368.06	5020.83	1837.6	1213.75	1487.9	1579.14	1320.18	1697.71	1451.02
ENSMUSG00000000838	2196.11	2970.96	2023.18	2374.14	2488.82	2661.89	2380.54	1953.18	2335.57	2701.37	3163.78	2170.29	2071.76	2541.08	2618.75	2927.14	2378.73	2044.67
ENSMUSG00000000861	2684.71	1398.95	1009.62	2680.21	2788.44	3212.76	1914.87	1947.85	1770.53	1320.1	1512.87	1480.22	1807.14	2185.09	2145.3	2811.77	2174.51	2382.82
ENSMUSG00000000869	2.55808	4.85186	1.96807	1.1727	0	0	0	0.532928	0	2.54846	1.89108	0	0	1.64046	0	0	0	0
ENSMUSG00000000876	518.012	545.026	493.987	432.727	464.74	379.982	553.899	583.556	615.656	484.207	501.137	653.687	385.63	538.892	474.432	456.022	507.474	609.476
ENSMUSG00000000881	5521.62	1989.26	1769.3	5107.71	5591.73	5829.41	3601.11	3163.99	3434.66	1674.34	1701.98	3287.93	5013.91	5162.53	4743.34	7088.48	4771.48	4841.23
ENSMUSG00000000884	106.16	95.42	123.989	77.9848	83.4863	82.43	108.939	112.448	77.4735	76.4537	75.6434	113.063	83.1035	93.5063	68.0579	102.306	121.829	89.6633
ENSMUSG00000000889	7.67425	8.08644	5.90422	10.5543	12.0591	4.02098	6.13739	7.99392	7.23086	2.54846	11.3465	7.79746	9.47672	6.56185	6.90442	3.26507	4.38233	11.7207
ENSMUSG00000000901	34.5341	37.1976	39.3615	43.39	58.4404	26.1363	55.2365	50.0952	32.0224	38.2269	35.9306	62.3797	56.1313	50.8543	32.5494	29.3857	38.5645	39.2643
ENSMUSG00000000902	1665.31	1542.89	1483.93	1486.99	1512.96	1418.4	1368.64	1232.13	1422.41	1674.34	1645.24	1585.48	1455.04	1671.63	1505.16	1743.55	1524.17	1611.6
ENSMUSG00000000903	2.55808	0	0	1.75905	0.927626	1.00524	1.53435	0.532928	1.03298	0	1.89108	0	0.728978	0.820231	2.95904	1.08836	0.876466	0.586035
ENSMUSG00000000915	2583.66	2315.96	1905.1	2653.83	2802.36	2546.28	2941.34	3657.48	3115.47	1811.95	1947.82	2666.73	2281.7	2685.44	2357.37	2549.48	2508.45	2427.36
ENSMUSG00000000916	228.949	321.84	375.902	287.899	325.597	264.379	201.767	247.811	162.178	448.529	342.286	217.029	285.76	150.922	147.952	141.487	166.528	144.165
ENSMUSG00000000934	318.481	211.865	240.105	279.103	299.623	253.322	246.263	328.283	300.597	244.652	213.693	243.021	330.956	241.148	229.819	209.509	245.41	325.249
ENSMUSG00000000938	0	0	0	0	0	0	0	0	0	0	0	0	0	0	0	0	0	0
ENSMUSG00000000942	0	0	0	0	0	0	0	0.532928	0	0	0	0	0	0	0	0	0	0
ENSMUSG00000000948	335.109	625.89	623.88	435.073	475.872	465.428	467.976	446.061	444.181	542.822	580.563	440.557	473.107	513.464	466.542	635.601	491.697	355.137
ENSMUSG00000000957	231.507	147.173	157.446	424.519	294.057	305.594	457.236	492.958	599.128	127.423	94.5542	397.671	312.732	529.869	466.542	438.064	478.55	586.035
ENSMUSG00000000958	53.7198	59.8397	41.3296	60.3942	54.7299	40.2098	88.9921	70.8794	88.8362	50.9692	54.8415	57.1814	49.5705	86.9445	72.9896	66.934	80.6349	79.1147
ENSMUSG00000000959	1532.29	1007.57	1062.76	1279.42	1269.92	1218.36	1230.55	1422.38	1326.35	932.736	1007.95	1432.13	1251.66	1274.64	1242.8	1487.79	1271.75	1495.56
ENSMUSG00000000976	388.829	344.482	458.561	639.71	557.503	531.774	392.793	407.157	358.444	435.786	381.999	460.05	563.5	371.565	336.344	325.963	350.586	324.663
ENSMUSG00000000982	3.83713	4.85186	3.93615	5.27716	2.78288	1.00524	6.90456	1.59878	1.03298	2.54846	3.78217	3.89873	1.45796	4.92138	4.93173	3.26507	1.75293	6.44638
ENSMUSG00000000983	24.3018	95.42	116.116	8.20892	13.9144	12.0629	25.3167	41.5684	18.5936	262.491	117.247	22.0928	17.4955	25.4272	9.86346	25.5764	28.9234	27.5436
ENSMUSG00000001014	17.9066	126.148	64.9464	15.2451	17.6249	23.1206	20.7137	26.1135	26.8575	114.681	73.7523	6.49789	8.74774	14.7642	14.7952	19.0463	12.2705	25.1995
ENSMUSG00000001016	2715.41	5523.04	4697.79	1995.94	2017.59	2051.7	2191.05	1896.16	2024.64	4612.71	5243.98	2608.25	2054.99	2434.45	2241.96	2619.68	2412.91	2360.55
ENSMUSG00000001017	4692.8	6705.28	6742.62	3981.91	3933.13	4025	4758.01	4437.69	4895.29	6842.61	6645.27	5000.77	3663.12	4950.09	4602.29	5172.97	4903.83	5153.59
ENSMUSG00000001018	1573.22	2786.59	2804.51	1442.42	1358.97	1273.64	2059.86	2258.55	2239.5	2999.54	2851.76	2172.89	1385.06	1583.87	1660.02	1525.88	1750.3	1936.26
ENSMUSG00000001020	16.6275	396.236	204.68	28.1449	21.3354	20.1049	109.706	107.651	143.584	606.533	470.88	58.481	16.0375	59.8768	62.1398	50.0645	73.6231	77.3566
ENSMUSG00000001021	20.4647	85.7163	84.6272	8.79527	20.4078	4.02098	18.4122	28.7781	45.4511	86.6476	100.227	32.4894	6.5608	25.4272	18.7406	24.4881	21.9116	18.1671
ENSMUSG00000001023	0	185.988	0	194.082	37.105	0	0	0	0	8009.8	183.435	1.29958	0	0	0	0	0	0.586035
ENSMUSG00000001025	359.411	2404.91	1603.98	233.954	295.913	281.468	1083.25	838.295	1004.06	2163.64	2191.77	564.017	191.721	581.544	674.661	561.593	702.926	755.399
ENSMUSG00000001027	1.27904	0	0	1.75905	0.927626	0	0	0.532928	0	2.54846	0	1.29958	0	0	0	0.544179	0	0.586035
ENSMUSG00000001029	92.091	51.7532	66.9145	67.4304	59.368	75.3933	109.706	70.3465	108.463	38.2269	60.5147	98.7679	55.4024	104.99	113.43	77.8176	109.558	142.992
ENSMUSG00000001034	455.339	302.433	324.732	584.592	585.332	489.554	369.778	501.485	366.708	369.526	304.465	343.088	596.304	361.722	297.876	343.921	311.145	460.037
ENSMUSG00000001036	3947.12	2762.33	3083.97	3476.48	3622.38	3805.85	4716.58	4318.85	4168.07	2604.52	2734.51	4231.42	3607.71	4233.21	4250.16	3924.62	4120.27	4472.03
ENSMUSG00000001039	244.297	1808.13	1468.18	274.413	318.176	229.196	296.896	391.702	494.797	1302.26	1645.24	315.797	258.058	266.575	311.685	199.17	379.51	376.234
ENSMUSG00000001052	1399.27	1187.09	903.346	1607.78	1623.35	1825.52	1126.21	1039.74	1021.62	1253.84	1221.64	1103.34	1603.02	1251.67	1220.11	1678.79	1369.04	1260.56
ENSMUSG00000001053	475.804	262.001	293.243	283.794	329.307	412.15	369.011	354.397	420.423	180.941	238.277	328.793	285.031	338.755	363.962	421.739	435.603	436.596
ENSMUSG00000001054	1377.53	659.854	712.443	985.657	979.573	1120.85	1100.13	978.988	957.572	637.115	835.859	905.805	917.055	1200	1073.14	1245.63	1177.97	1222.47
ENSMUSG00000001056	1030.91	1981.18	2190.47	511.299	622.437	532.779	1120.84	1253.45	1285.03	1809.41	1908.1	940.894	451.238	903.894	882.78	838.036	1006.18	1072.44
ENSMUSG00000001062	1566.83	1761.23	1509.51	1647.06	1692.92	1719.97	2084.41	2849.56	2332.47	1618.27	1709.54	1890.89	1535.23	1473.95	1481.49	1392.55	1598.67	1488.53
ENSMUSG00000001065	461.734	420.495	560.901	592.801	615.943	749.912	396.629	454.054	364.642	387.366	510.593	495.139	661.183	260.833	288.013	232.364	319.034	243.79
ENSMUSG00000001076	0	0	7.8723	0.586352	0	0	0	0	0	2.54846	0	1.29958	54.6734	0	0	0.544179	0	0.586035
ENSMUSG00000001082	276.273	250.68	322.764	559.966	576.056	434.265	148.065	207.842	179.738	349.139	259.079	300.202	505.182	200.957	154.856	171.961	179.675	191.047
ENSMUSG00000001089	2558.08	1151.51	999.782	2647.38	2708.67	4180.81	3077.13	2418.43	2689.88	927.639	1111.96	1841.5	3136.06	2853.58	3386.13	3733.07	2787.16	2376.96
ENSMUSG00000001095	0	0	0	0	1.85525	0	0	0.532928	0	2.54846	0	0	0	0	0.986346	0	0	0
ENSMUSG00000001098	1830.31	1203.26	1466.22	1460.02	1585.31	1815.47	2314.56	2074.15	2073.19	1376.17	1098.72	1697.25	1655.51	2025.15	2151.22	2059.17	2003.6	2255.06
ENSMUSG00000001100	3499.46	5831.94	6006.56	2533.62	2653.01	2737.28	4553.18	5010.59	4670.1	5359.41	5830.21	3590.73	2533.93	3631.16	3624.82	3350.51	3541.8	3719.56
ENSMUSG00000001103	63.9521	142.321	90.5314	37.5265	52.8747	69.3618	98.1982	101.789	100.199	129.971	181.544	58.481	43.0097	89.4052	90.7438	82.7152	86.7701	120.137
ENSMUSG00000001105	1061.6	8257.87	7085.07	972.757	1054.71	913.767	1353.29	1484.74	1429.64	8318.17	8146.79	1141.03	871.129	932.602	958.728	750.423	1016.7	925.349
ENSMUSG00000001119	405.456	1728.88	1544.94	2992.15	2795.86	1623.47	470.277	534.527	319.191	2390.45	1675.5	610.801	1414.95	323.171	326.481	256.852	437.356	214.489
ENSMUSG00000001120	1215.09	790.854	600.263	2496.1	1539.86	1452.58	735.72	737.039	808.823	1304.81	642.969	813.535	1253.11	1011.34	920.261	1299.5	988.653	1043.73
ENSMUSG00000001123	175.229	124.531	151.542	178.837	182.742	139.729	316.076	241.416	307.828	117.229	126.703	352.185	164.02	253.451	299.849	239.439	255.928	312.943
ENSMUSG00000001127	3847.36	16436.5	13717.5	3773.17	3853.36	3420.85	4197.21	4490.98	3812.73	13919.7	14731.5	4513.43	4137.68	3901.02	3575.5	4025.84	4258.75	4087.59
ENSMUSG00000001128	107.44	153.642	214.52	228.091	232.834	339.773	120.446	184.926	105.364	359.333	238.277	97.4683	265.348	72.1803	62.1398	35.3716	84.1407	50.399
ENSMUSG00000001131	7.67425	11.321	7.8723	5.27716	3.7105	3.01573	6.90456	11.7244	8.26384	17.8392	9.45542	7.79746	5.10285	9.02254	5.91808	5.98597	8.76466	7.03242
ENSMUSG00000001134	140.695	1264.72	677.018	104.371	115.953	113.593	220.946	227.027	262.377	1513.78	1295.39	165.046	110.805	147.642	173.597	163.798	188.44	206.284
ENSMUSG00000001138	740.565	457.693	383.774	889.495	963.803	950.961	708.101	758.356	740.646	366.978	385.781	713.468	984.121	775.938	764.418	861.435	758.143	965.199
ENSMUSG00000001143	810.913	475.483	450.689	875.423	922.988	948.951	906.799	933.156	895.593	453.626	523.83	717.367	985.579	933.423	923.22	1000.75	943.077	1184.38
ENSMUSG00000001150	1357.06	794.088	675.049	1506.92	1606.65	1599.34	998.093	983.785	960.671	871.573	792.364	1052.66	1538.14	1158.99	1062.29	1296.23	1129.76	1073.62
ENSMUSG00000001151	986.141	591.927	468.402	1020.84	1076.97	1114.82	1338.72	1724.55	1387.29	445.98	497.355	1050.06	909.036	944.906	985.36	944.151	929.93	941.758
ENSMUSG00000001155	0	4.85186	3.93615	2.34541	1.85525	2.01049	1.53435	4.26342	0	2.54846	3.78217	0	0	0.820231	0.986346	1.08836	1.75293	0.586035
ENSMUSG00000001156	854.4	393.001	442.817	826.756	834.863	940.909	645.96	678.417	617.722	369.526	448.187	580.911	649.52	641.42	734.828	852.728	677.508	612.992
ENSMUSG00000001157	771.262	1460.41	1109.99	767.534	778.278	693.618	750.296	608.603	767.504	1269.13	1495.85	738.16	683.782	630.757	648.029	720.493	708.184	690.349
ENSMUSG00000001158	837.772	3318.68	2816.31	579.315	699.43	675.524	1140.79	1149.53	1138.34	2816.05	3158.11	934.396	602.865	927.681	924.206	875.04	1000.92	999.775
ENSMUSG00000001166	37.0922	48.5186	41.3296	35.1811	38.0327	45.236	29.1526	41.5684	42.3522	30.5815	43.4949	23.3924	36.4489	35.2699	44.3856	53.8737	33.3057	29.8878
ENSMUSG00000001168	0	0	0	0	0	0	0	0	0	0	0	0	0	0	0	0	0	0
ENSMUSG00000001173	1699.85	986.546	930.899	1846.42	1993.47	2071.81	1485.25	1421.85	1499.89	795.119	960.671	1599.78	2207.35	1656.05	1633.39	2052.1	1683.69	1485.01
ENSMUSG00000001175	123219	147057	109132	87685.4	99221.6	106158	186010	188693	218446	87404.5	129225	151984	74622.6	150279	159753	155883	157970	154936
ENSMUSG00000001211	9343.4	6331.68	5207.52	8292.77	8777.19	9071.32	13801.5	14817.5	14520.6	4704.45	5877.49	10449.9	8136.86	10981.2	11233.5	10716.5	10529	10467.8
ENSMUSG00000001225	2.55808	8.08644	1.96807	2.93176	1.85525	3.01573	2.30152	0.532928	5.1649	5.09692	3.78217	3.89873	4.37387	3.28092	0.986346	4.35343	7.01173	4.68828
ENSMUSG00000001227	4142.82	2021.61	1718.13	3145.19	3724.42	3183.61	3424.66	4386.53	3734.22	1386.36	1796.53	3109.89	3372.98	3698.42	3331.88	4027.47	3506.74	4181.94
ENSMUSG00000001228	24.3018	6.46915	23.6169	36.3538	14.842	27.1416	31.4541	26.6464	20.6596	12.7423	18.9108	35.0886	27.7012	43.4722	48.331	28.2973	45.5762	35.7481
ENSMUSG00000001229	1872.52	1211.35	877.761	1684	1983.26	2085.88	1794.42	1787.44	1758.13	1052.51	1151.67	1325.57	1788.18	1920.98	1822.77	2149.51	1726.64	1711.22
ENSMUSG00000001240	487.315	185.988	307.02	259.167	250.459	313.636	355.201	319.224	393.565	170.747	189.108	515.932	345.536	301.845	376.784	331.405	323.416	481.134
ENSMUSG00000001247	203.368	111.593	92.4995	201.705	187.38	248.295	367.476	254.739	283.036	71.3568	104.01	249.519	182.245	301.845	391.579	247.601	273.457	401.434
ENSMUSG00000001248	1942.86	2718.66	3009.19	2856.7	3087.14	2915.21	1621.04	2163.69	1765.36	3448.06	3279.14	1998.75	2855.41	1615.85	1499.25	1526.42	1609.19	1623.32
ENSMUSG00000001249	7.67425	37.1976	17.7127	33.422	34.3222	51.2675	14.5763	15.9878	15.4947	20.3877	24.5841	6.49789	26.2432	6.56185	7.89077	4.35343	3.50586	2.93017
ENSMUSG00000001260	1037.3	2370.94	2741.53	958.685	839.501	797.159	1545.09	1257.18	1721.98	1715.11	2431.93	2188.49	972.457	1360.76	1449.93	1243.99	1373.42	1657.89
ENSMUSG00000001270	41466.5	33752.8	32018.6	31624.3	30840.8	30510.2	45797.2	43406.4	49493.2	32018.8	32819.8	44834.1	24689	43181.1	43780.9	41573.6	40214	44189.4
ENSMUSG00000001280	642.079	472.248	551.061	1000.32	952.672	947.945	803.998	761.021	773.702	451.077	387.672	849.924	863.11	784.961	797.954	793.957	726.59	804.04
ENSMUSG00000001281	10.2323	14.5556	15.7446	9.96798	13.9144	10.0524	11.5076	14.922	14.4617	7.64537	5.67325	14.2954	12.3926	13.1237	9.86346	7.61851	11.3941	15.2369
ENSMUSG00000001285	709.868	939.644	1186.75	615.083	609.45	619.23	676.647	638.98	640.447	958.22	852.879	712.168	615.258	657.825	647.043	706.344	657.349	744.85
ENSMUSG00000001288	262.204	202.161	240.105	335.979	309.827	329.72	326.049	364.523	321.257	196.231	168.307	272.911	317.835	241.148	284.068	235.085	287.481	287.157
ENSMUSG00000001289	3770.62	62443.5	42490.7	2552.97	2448	2444.75	9363.35	12696.5	12613.7	83964.1	62354.7	5511.51	1842.13	5482.42	5882.57	4950.94	6775.08	8198.04
ENSMUSG00000001300	1671.71	824.817	716.379	1630.06	1746.72	1698.86	1039.52	969.396	919.352	797.667	796.147	1005.87	1276.44	1486.26	1576.18	2280.65	1711.74	1386.56
ENSMUSG00000001305	179.066	215.099	285.371	242.163	263.446	196.023	193.328	179.597	204.53	247.2	236.386	193.637	248.582	192.754	165.706	166.519	178.799	191.047
ENSMUSG00000001313	3846.08	11023.4	14788.1	2336.61	2370.08	2304.02	6181.89	7130.04	7226.73	14286.7	12102.9	5575.19	2766.47	4096.23	4262.99	3272.69	4618.1	4735.16
ENSMUSG00000001323	2611.8	2149.38	1755.52	2737.09	3012	2825.74	2888.41	3130.42	3240.46	1656.5	2070.74	2675.83	2361.89	3104.57	2723.3	3455.54	3075.52	2613.71
ENSMUSG00000001333	44.7665	33.9631	23.6169	45.1491	51.0194	60.3147	46.0304	58.0891	36.1543	45.8722	22.693	44.1856	53.9444	71.3601	77.9213	74.0083	65.7349	38.6783
ENSMUSG00000001334	2150.07	1203.26	1285.15	2108.52	1878.44	2171.33	2238.61	2080.55	2378.95	1238.55	962.562	1927.27	2213.91	2290.08	2090.07	2120.12	1847.59	2010.68
ENSMUSG00000001348	8.95329	3.23458	9.84037	4.10446	5.56575	3.01573	3.83587	4.79635	10.3298	0	3.78217	9.09704	8.74774	21.326	12.8225	3.26507	4.38233	5.86035
ENSMUSG00000001349	11.5114	6.46915	9.84037	5.27716	8.34863	7.03671	3.83587	12.2573	7.23086	10.1938	1.89108	6.49789	15.3085	9.02254	13.8088	7.07433	16.6528	12.8928
ENSMUSG00000001366	3193.77	6630.88	6171.88	2252.18	2471.19	2689.03	3248.21	3350.52	3173.31	5991.43	6019.32	3495.86	2734.4	3160.35	2877.17	2762.8	3045.72	2524.64
ENSMUSG00000001376	2119.37	2291.7	1598.08	1937.31	2093.65	2190.43	1410.83	1065.32	1267.47	1760.98	2163.4	1721.94	1857.44	1888.99	1821.78	2419.42	1821.3	1497.32
ENSMUSG00000001380	2391.81	1416.74	1460.31	1813.59	1874.73	2113.02	1835.85	1557.21	1869.69	1439.88	1507.19	1854.5	2025.83	2224.47	2101.9	2558.19	2093	2243.34
ENSMUSG00000001383	4278.4	3732.7	3717.69	3464.75	4088.05	3882.25	4395.14	4141.91	4554.41	4054.6	4007.21	3581.64	3438.59	4610.52	4354.72	4873.12	4250.86	4985.4
ENSMUSG00000001403	20.4647	3.23458	11.8084	9.38162	7.42101	9.0472	22.248	18.6525	15.4947	5.09692	17.0198	9.09704	6.5608	31.989	21.6996	7.07433	26.294	31.0598
ENSMUSG00000001415	2830.52	2096.01	2046.8	2860.22	2961.91	2635.75	2834.71	3545.04	3082.41	1674.34	1915.67	2833.08	2482.9	2330.28	2304.1	2092.91	2757.36	2153.68
ENSMUSG00000001416	3498.18	3685.8	4687.95	2397.59	2467.48	2655.86	3143.88	2212.72	2707.44	3055.6	3971.28	3562.14	2646.92	3527.81	3511.39	3750.48	3507.62	3726.01
ENSMUSG00000001418	1117.88	677.644	560.901	871.905	886.81	890.646	950.528	835.631	928.649	741.601	677.008	857.721	895.914	1053.18	1127.39	1110.67	913.277	1235.36
ENSMUSG00000001419	6492.42	3672.86	2513.23	6557.17	6967.4	8462.15	7648.72	8647.82	7744.25	2410.84	3632.77	5281.48	6019.17	7163.9	7263.45	8897.87	7414.02	7371.14
ENSMUSG00000001420	46.0455	50.1359	49.2019	30.4903	36.1774	25.1311	25.3167	33.0415	32.0224	79.0022	39.7128	28.5907	36.4489	26.2474	32.5494	31.0182	34.1822	33.99
ENSMUSG00000001424	1908.33	963.904	1015.53	1753.78	1972.13	1733.04	1423.87	1293.42	1280.89	662.599	750.761	1682.95	1855.98	1610.11	1541.66	2096.18	1554.85	1940.95
ENSMUSG00000001435	122.788	30.7285	100.372	153.038	129.868	148.776	121.213	102.855	103.298	79.0022	49.1682	77.9746	251.498	100.068	152.884	121.352	102.546	142.406
ENSMUSG00000001436	507.78	253.914	285.371	469.668	435.984	451.355	382.052	344.804	340.883	349.139	260.97	404.169	474.565	415.037	413.279	444.594	344.451	440.698
ENSMUSG00000001440	4953.73	1903.55	2166.85	4655.04	5011.03	5385.09	4543.97	3756.07	4564.74	1620.82	1847.59	4124.86	5198.34	5108.4	4810.41	6183.51	4851.24	5104.95
ENSMUSG00000001441	4367.93	2521.35	2379.4	4347.8	4795.83	4739.73	4269.32	3767.27	4068.91	2245.19	2305.23	4400.37	4818.55	4747.5	4564.81	5251.33	4465.59	4380.61
ENSMUSG00000001444	1.27904	24.2593	1.96807	123.134	37.105	33.1731	1.53435	1.06586	2.06596	53.5176	7.56434	1.29958	0	1.64046	2.95904	4.35343	0	3.51621
ENSMUSG00000001445	1692.17	1989.26	2094.03	1134	1221.68	1135.93	1719.24	1745.87	1796.35	1862.92	1947.82	1738.83	1304.14	1735.61	1661.99	1706	1715.24	1947.39
ENSMUSG00000001467	2234.49	2076.6	1942.49	1709.8	1630.77	2226.62	2975.1	2434.95	3209.47	1307.36	1974.29	2790.19	1767.04	2853.58	3080.36	2750.82	2587.33	3311.1
ENSMUSG00000001472	18157.3	12708.6	11345.9	15759.4	17130.5	18144.7	19004.4	19683.2	19545	8542.43	10960.7	16515	16171.7	19824.2	19047.3	21177.8	17997.3	17354.2
ENSMUSG00000001473	42.2084	32.3458	29.5211	104.957	44.526	47.2465	87.4578	57.0233	56.8139	89.196	26.4752	48.0844	32.075	43.4722	79.894	52.2412	53.4644	82.6309
ENSMUSG00000001482	1234.28	944.496	946.644	1196.74	1237.45	1209.31	1736.88	1777.85	1689.95	744.15	909.612	1361.96	1330.39	1533.83	1556.45	1461.12	1481.23	1482.67
ENSMUSG00000001493	57.5569	106.741	98.4037	51.5989	50.0918	31.1626	80.5532	95.927	122.925	119.778	56.7325	68.8776	30.6171	52.4948	60.1671	45.711	50.835	52.1571
ENSMUSG00000001494	5.11617	3.23458	5.90422	1.75905	0.927626	2.01049	0.767174	3.73049	0	2.54846	3.78217	1.29958	2.91591	1.64046	1.97269	1.63254	0	2.34414
ENSMUSG00000001496	25.5808	14.5556	59.0422	22.2814	19.4801	3.01573	3.06869	14.922	6.19788	30.5815	22.693	51.9831	26.9722	4.10115	1.97269	1.63254	25.4175	7.61845
ENSMUSG00000001497	0	0	0	0	0	0	1.53435	0	0	0	0	0	0	0	0	0	0	0
ENSMUSG00000001504	1.27904	1.61729	57.0741	4.10446	1.85525	0	0.767174	0.532928	0	28.033	3.78217	28.5907	198.282	0	0	0.544179	0	0
ENSMUSG00000001506	202.089	126.148	104.308	283.794	157.696	178.933	409.671	279.254	178.705	150.359	79.4256	165.046	344.078	333.834	329.44	319.977	245.41	427.805
ENSMUSG00000001507	524.407	185.988	261.754	510.712	518.543	604.152	333.721	336.81	285.102	158.004	160.742	375.578	880.606	404.374	418.211	508.263	389.151	449.489
ENSMUSG00000001508	7.67425	4.85186	9.84037	7.62257	6.49338	10.0524	6.13739	7.99392	3.09894	5.09692	0	3.89873	7.28978	9.02254	6.90442	8.16268	4.38233	9.96259
ENSMUSG00000001510	0	0	5.90422	0.586352	0	0	2.30152	0.532928	0	2.54846	0	1.29958	6.5608	0.820231	0	0.544179	0.876466	0
ENSMUSG00000001517	42.2084	27.4939	37.3934	62.1533	37.105	38.1993	54.4693	54.8916	39.2532	25.4846	35.9306	46.7848	42.2807	40.1913	49.3173	40.2692	57.8467	52.1571
ENSMUSG00000001518	532.081	425.347	537.284	585.765	569.562	490.559	432.686	507.347	446.247	481.659	421.712	618.599	568.603	524.948	534.6	596.42	503.968	494.613
ENSMUSG00000001520	321.04	329.927	700.634	330.116	312.61	309.615	255.469	270.194	266.509	410.302	296.9	346.987	652.436	263.294	234.75	272.089	238.399	329.351
ENSMUSG00000001521	492.431	405.939	466.434	613.91	543.589	537.806	660.537	666.693	624.953	502.046	419.821	597.806	583.183	523.307	553.34	365.144	529.385	522.743
ENSMUSG00000001524	410.572	425.347	405.423	334.807	366.412	321.678	328.35	302.703	322.29	471.465	427.385	304.101	330.956	410.936	313.658	400.516	330.428	376.234
ENSMUSG00000001525	14916.2	12880.1	10828.3	10893.2	12171.4	12004.6	14105.3	13237.9	16759.1	11297.3	13927.8	13793.7	11806.5	17706.3	16362.5	20439.9	15507.3	18001.8
ENSMUSG00000001542	1004.05	1476.58	1210.37	986.83	908.146	1236.45	1039.52	813.248	824.318	1411.85	1497.74	911.004	749.39	1044.15	1070.19	1087.27	1003.55	686.247
ENSMUSG00000001552	1560.43	617.804	592.39	1648.82	1425.76	1545.06	1666.3	1332.85	1585.62	647.308	574.89	1308.67	1185.32	1661.79	1802.05	1768.04	1598.67	1806.74
ENSMUSG00000001555	168.834	61.4569	62.9784	136.034	116.881	121.635	185.656	191.321	166.31	43.3238	54.8415	144.253	128.3	186.192	168.665	159.989	150.752	270.748
ENSMUSG00000001558	8.95329	11.321	7.8723	7.62257	8.34863	8.04195	7.67174	7.46099	2.06596	2.54846	5.67325	14.2954	5.10285	6.56185	4.93173	2.72089	3.50586	6.44638
ENSMUSG00000001566	0	0	0	0	0	0	0	0	0	0	0	0	0	0	0	0	0	0
ENSMUSG00000001569	676.613	456.075	523.508	678.409	725.403	710.708	588.422	561.706	631.151	496.949	387.672	683.578	699.819	672.589	615.48	803.208	670.496	557.905
ENSMUSG00000001576	3695.15	1756.37	1580.36	3324.61	3563.01	3783.74	3234.4	2811.73	3057.62	1141.71	1454.24	2553.67	3330.7	3894.46	3623.84	4892.71	3648.73	3737.14
ENSMUSG00000001583	3.83713	16.1729	7.8723	6.44987	1.85525	5.02622	9.20608	3.73049	6.19788	2.54846	11.3465	5.19831	5.10285	1.64046	5.91808	2.72089	0.876466	3.51621
ENSMUSG00000001588	3.83713	1.61729	7.8723	3.51811	3.7105	1.00524	3.06869	3.19757	1.03298	7.64537	3.78217	1.29958	1.45796	2.46069	1.97269	1.63254	0.876466	1.17207
ENSMUSG00000001604	19.1856	6.46915	11.8084	11.1407	1.85525	6.03147	7.67174	11.7244	10.3298	10.1938	18.9108	2.59915	14.5796	4.10115	12.8225	4.89761	12.2705	8.20449
ENSMUSG00000001622	0	0	0	0	0	0	0	0	0	0	0	0	0	0	0	0	0	0
ENSMUSG00000001627	1057.77	2818.93	2178.66	842.001	820.949	1089.68	1028.78	1050.4	1099.09	2166.19	2770.44	1202.11	744.287	967.052	948.865	713.419	900.13	660.461
ENSMUSG00000001630	887.655	604.866	525.476	871.318	852.488	936.888	908.334	817.511	955.506	527.531	703.483	781.046	818.643	857.141	823.599	922.928	818.619	835.685
ENSMUSG00000001632	881.26	533.705	627.816	1033.74	1041.72	1136.93	583.052	671.489	625.986	609.082	478.444	643.291	972.457	682.432	700.306	847.287	640.696	612.992
ENSMUSG00000001642	917.073	1015.66	1137.55	575.211	650.266	569.973	759.502	584.622	642.513	713.568	972.018	797.941	599.22	818.59	758.5	820.078	784.437	783.528
ENSMUSG00000001655	0	0	0	0	0	0	0	0	0	0	0	0	0	0	0	0	0	0
ENSMUSG00000001656	0	0	0	0	0	0	0	0	0	0	0	0	0	0	0	0	0	0
ENSMUSG00000001657	0	0	0	0	0	0	0	0	0	0	0	0	0	0	0	0	0	0
ENSMUSG00000001661	0	0	0	0	0	0	0	0	2.06596	0	0	0	0	0	0	0	0	0.586035
ENSMUSG00000001663	308.249	580.606	566.805	212.259	163.262	247.29	397.396	396.498	341.916	509.692	569.216	296.304	234.002	309.227	340.289	303.652	319.034	349.863
ENSMUSG00000001665	54.9988	72.778	104.308	68.0168	35.2498	57.2989	99.7326	88.466	98.1331	50.9692	62.4058	100.067	49.5705	76.2815	79.894	63.6689	64.8585	82.0449
ENSMUSG00000001666	754.635	2883.62	2712.01	413.964	474.944	459.397	1052.56	1114.35	1214.78	3030.12	3175.13	881.113	493.518	789.882	928.152	724.846	806.349	879.052
ENSMUSG00000001670	1.27904	0	0	1.75905	0	0	0	1.59878	0	0	0	1.29958	5.10285	0.820231	0	0	5.25879	0.586035
ENSMUSG00000001672	15.3485	12.9383	23.6169	12.8997	8.34863	16.0839	6.90456	5.86221	12.3958	20.3877	28.3663	9.09704	15.3085	8.20231	14.7952	4.89761	9.64112	4.10224
ENSMUSG00000001674	498.826	292.729	297.179	405.755	401.662	407.124	369.011	299.505	384.268	285.427	293.118	359.983	363.76	407.655	424.129	466.906	387.398	426.633
ENSMUSG00000001687	6266.03	13481.7	11617.5	5141.13	4882.09	5172.99	7265.13	6833.73	7669.87	12762.7	13133.6	7520.65	4317.01	6182.08	6348.12	5728.57	6833.8	6097.69
ENSMUSG00000001700	567.895	645.298	513.667	554.689	471.234	553.89	1291.92	1095.17	1388.32	438.335	574.89	869.417	446.135	1031.03	1004.1	649.75	867.701	1109.36
ENSMUSG00000001707	729.054	3761.81	3270.94	450.318	472.162	486.538	925.211	952.342	1039.18	3511.78	4097.98	756.354	532.883	888.31	848.258	871.775	941.324	1012.67
ENSMUSG00000001729	5673.83	5432.47	4800.13	4276.85	4566.7	4831.2	8214.13	10620.2	9179.06	4327.28	5313.95	6503.09	4376.79	6248.52	6614.44	5780.27	6971.41	6519.64
ENSMUSG00000001739	6.39521	8.08644	9.84037	3.51811	3.7105	9.0472	6.13739	4.26342	10.3298	15.2907	5.67325	5.19831	1.45796	4.10115	9.86346	4.35343	6.13526	3.51621
ENSMUSG00000001741	75.4635	48.5186	64.9464	58.0488	59.368	42.2203	84.3891	80.4721	92.9682	25.4846	58.6236	74.0759	268.993	82.8433	83.8394	63.6689	87.6466	376.82
ENSMUSG00000001750	267.32	300.816	322.764	403.41	398.879	376.967	301.499	377.313	243.783	372.075	291.227	306.7	371.05	236.226	207.133	165.43	197.205	205.112
ENSMUSG00000001751	266.041	192.457	169.254	256.822	225.413	175.918	186.423	172.669	218.992	249.749	189.108	263.814	259.516	218.181	211.078	241.615	195.452	257.269
ENSMUSG00000001755	502.663	578.989	566.805	562.897	583.477	533.785	653.632	607.538	652.843	695.729	631.622	640.692	603.594	693.915	654.934	678.591	618.785	702.07
ENSMUSG00000001761	448.944	428.581	594.358	375.851	302.406	344.799	874.578	854.283	815.021	522.434	453.86	783.645	539.444	684.893	684.524	536.56	653.843	1009.15
ENSMUSG00000001763	752.077	418.878	423.136	510.712	509.267	594.099	397.396	350.134	351.213	326.203	325.267	388.574	677.221	533.15	496.132	588.257	450.503	611.82
ENSMUSG00000001767	599.871	359.038	385.743	533.58	525.964	540.821	487.922	409.821	426.621	310.912	444.405	552.32	502.995	610.252	613.507	691.107	553.05	577.244
ENSMUSG00000001768	1175.44	1101.37	1167.07	975.103	902.58	1176.14	1758.36	1493.26	1601.12	812.958	1251.9	2002.65	1066.5	1200	1484.45	1084	1348	1262.32
ENSMUSG00000001773	170.113	470.631	259.786	323.08	266.229	194.012	459.537	504.15	424.555	445.98	202.346	356.084	265.348	323.171	637.179	304.196	186.687	411.982
ENSMUSG00000001774	1178	1529.95	1763.39	1138.69	1265.28	1872.77	1571.94	984.85	1024.72	1317.55	1586.62	1065.65	1440.46	1697.88	2010.17	1590.64	1632.86	1265.25
ENSMUSG00000001783	3134.93	1751.52	2137.33	2323.71	2361.74	2441.74	2811.69	2363.53	2718.8	1715.11	1773.84	2703.12	2508.41	3234.99	3130.66	3702.59	2984.37	3541.41
ENSMUSG00000001785	638.242	596.779	574.678	559.966	542.661	539.816	534.72	410.354	527.853	524.982	667.553	562.717	554.024	594.667	605.616	685.665	587.232	714.962
ENSMUSG00000001786	892.771	609.718	812.815	720.626	687.371	677.535	768.708	679.483	774.735	624.372	497.355	973.383	664.099	878.467	834.449	852.184	717.825	900.735
ENSMUSG00000001794	3609.46	1905.17	2367.59	2655.59	2671.56	2786.54	3345.64	3142.67	3500.77	1750.79	1734.12	3307.42	3338.72	3307.99	3559.72	3434.86	3245.55	4008.48
ENSMUSG00000001802	2702.62	1523.49	1422.92	2279.15	2596.42	2785.53	2595.35	2848.5	2499.81	1218.16	1331.32	1931.17	2438.43	2261.38	2310.02	2688.79	2351.56	2206.42
ENSMUSG00000001804	0	0	0	0	0	0	0	0	0	0	0	0	0	0	0	0	0	0
ENSMUSG00000001815	0	0	0	0	0	0	0	0	1.03298	0	0	0	21.8693	0	0	0	0	0
ENSMUSG00000001819	0	0	0	0	0	0	0	0	0	0	0	0	2.18693	0	0	0	0	0
ENSMUSG00000001823	0	0	0	0	0	0	0	0	0	0	0	0	0	0	0	0	0	0
ENSMUSG00000001827	337.667	12.9383	116.116	154.21	5.56575	204.065	14.5763	47.9635	127.056	12.7423	111.574	33.789	172.768	12.3035	339.303	6.53015	156.011	28.7157
ENSMUSG00000001829	1244.51	737.483	702.602	1143.39	1158.6	1216.35	1495.99	1555.08	1502.99	626.921	663.771	1278.78	1117.52	1490.36	1421.32	1452.41	1397.96	1285.76
ENSMUSG00000001833	15459.8	45049.6	28139.5	11078.5	12599	12957.6	17681.1	13887.6	15712.7	32732.4	40359.5	16893.2	10436.8	18180.4	17896.3	18971.7	17310.2	14506.7
ENSMUSG00000001844	539.756	548.261	588.454	610.978	631.713	457.386	550.064	705.596	633.217	606.533	637.296	573.114	598.491	460.149	442.869	392.353	463.65	620.025
ENSMUSG00000001847	11281.1	9318.81	8549.31	8850.98	9186.28	9771.98	12620	10919.7	12790.4	9740.21	10200.5	11788.5	8555.29	12533.9	12656.8	13900	11887.5	14696
ENSMUSG00000001855	966.956	637.212	476.274	985.071	1101.09	1131.9	1068.67	1194.82	1134.21	502.046	614.603	878.514	1056.29	894.872	913.356	1033.4	913.277	979.264
ENSMUSG00000001864	295.459	561.199	708.507	272.653	233.762	235.227	565.407	537.724	523.721	606.533	518.157	528.928	264.619	403.554	440.897	285.694	397.039	505.162
ENSMUSG00000001865	0	1.61729	1.96807	0.586352	0	0	0.767174	1.06586	0	0	1.89108	1.29958	0	0	0	0	0	0.586035
ENSMUSG00000001870	204.647	148.791	98.4037	281.449	254.169	247.29	386.656	273.392	398.73	101.938	96.4453	253.418	158.917	307.587	324.508	291.68	241.028	321.733
ENSMUSG00000001891	3214.23	7722.55	5101.25	2314.92	2410.9	2725.22	5257.44	4376.4	5900.38	4742.68	7193.69	4313.3	2247.44	4317.69	4735.45	3748.3	4276.28	4532.39
ENSMUSG00000001901	93.3701	82.4817	102.34	123.72	113.17	82.43	79.7861	114.047	102.265	81.5507	69.9701	84.4725	122.468	68.8994	77.9213	68.5665	79.7584	59.7755
ENSMUSG00000001909	1176.72	1508.93	1588.24	1697.49	1734.66	1711.93	1189.89	1767.19	1563.93	1804.31	1429.66	1312.57	1670.09	1126.18	1002.13	957.755	1195.5	959.925
ENSMUSG00000001910	3878.06	2767.18	2042.86	3479.41	3696.59	3989.81	5527.49	6749	6353.86	1608.08	2583.22	4120.96	3450.25	4547.36	4491.82	4587.97	4684.71	4246.41
ENSMUSG00000001911	5599.65	3684.18	2731.69	5444.27	6132.53	8190.73	9450.05	11873.1	10423.8	2415.94	3269.69	5178.82	5125.45	8117.82	8061.41	9738.63	8058.23	8635.22
ENSMUSG00000001918	70.3473	50.1359	49.2019	100.266	59.368	68.3566	48.3319	58.0891	27.8905	114.681	45.386	94.8691	64.1501	43.4722	30.5767	28.8415	35.9351	46.2967
ENSMUSG00000001924	8729.46	3828.12	4254.98	7926.3	8375.53	9070.32	7195.32	6155.85	7100.7	3114.22	3712.2	7516.76	8710.56	8927.39	8612.77	11409.3	8038.94	9353.7
ENSMUSG00000001930	483.478	140.704	133.829	393.442	446.188	467.439	445.728	355.463	370.84	137.617	96.4453	327.493	497.163	595.488	547.422	643.22	420.704	815.76
ENSMUSG00000001942	608.824	336.396	273.562	562.311	621.509	588.068	578.449	430.606	513.391	191.134	238.277	574.413	470.92	772.657	685.51	863.068	610.897	591.309
ENSMUSG00000001943	56.2778	50.1359	31.4892	61.5669	71.4272	65.3409	37.5915	66.083	36.1543	38.2269	30.2574	33.789	34.262	30.3485	25.645	33.1949	24.541	25.7855
ENSMUSG00000001946	483.478	266.853	293.243	477.876	462.885	478.496	569.243	446.593	542.314	168.198	223.148	630.295	365.947	483.936	580.958	490.305	502.215	614.75
ENSMUSG00000001948	70.3473	143.939	177.127	43.39	45.4537	47.2465	53.7022	70.8794	76.4405	214.07	179.653	72.7763	61.2342	65.6185	62.1398	54.4179	82.3878	84.975
ENSMUSG00000001962	533.36	658.236	621.911	630.328	591.825	610.183	413.507	397.564	443.148	863.927	781.018	514.633	610.884	456.869	423.142	447.859	428.592	435.424
ENSMUSG00000001964	1043.7	1743.44	1281.22	678.409	745.811	896.678	924.444	794.062	896.626	1618.27	2091.54	1000.67	680.137	1122.9	990.291	1142.23	1012.32	1209.58
ENSMUSG00000001983	381.154	253.914	314.892	280.862	333.945	281.468	353.667	277.122	317.125	188.586	264.752	327.493	295.236	384.688	429.06	446.227	395.286	353.379
ENSMUSG00000001985	2587.5	1077.11	781.325	3038.47	3192.89	3326.35	2006.16	2008.07	1819.08	830.797	930.414	1490.62	2310.13	2337.66	1911.54	2818.3	2440.96	1618.63
ENSMUSG00000001986	5386.05	4158.05	2702.17	6500.88	7997.06	8055.02	4185.7	3444.84	3793.1	3448.06	4101.76	3822.06	5719.56	5219.95	4719.67	7332.81	4611.09	3866.66
ENSMUSG00000001988	251.971	166.581	163.35	184.701	253.242	304.589	251.633	284.05	283.036	145.262	143.722	189.738	333.872	278.058	249.546	316.168	236.646	284.813
ENSMUSG00000001995	1528.46	737.483	708.507	1600.15	1592.73	2131.12	2315.33	1927.6	2008.11	667.696	652.424	1380.15	1865.46	1934.1	2159.11	2183.25	1750.3	1870.62
ENSMUSG00000001998	221.274	219.951	305.051	400.478	384.037	335.752	197.164	202.513	194.2	231.91	172.089	285.907	373.966	220.642	180.501	194.272	213.858	146.509
ENSMUSG00000001999	509.059	1953.68	1619.73	326.011	359.919	406.119	631.384	577.161	591.897	1493.4	1645.24	627.696	365.218	587.285	538.545	574.109	528.509	506.92
ENSMUSG00000002006	4453.62	5191.49	4619.07	3394.39	3728.13	3793.79	7790.65	10197.6	9323.67	4342.57	5584.37	6059.93	3264.36	5273.26	5785.91	4841.56	6456.05	5595.46
ENSMUSG00000002007	62.6731	273.322	330.636	233.954	231.906	116.608	55.2365	81.005	52.682	300.718	202.346	85.7721	170.581	30.3485	28.604	34.8275	35.9351	28.1297
ENSMUSG00000002010	3180.98	2969.34	2971.79	2887.19	3020.35	2995.63	2431.17	2560.72	2519.44	2691.17	2984.13	2935.75	3010.68	2628.02	2554.64	2857.48	2570.67	2708.65
ENSMUSG00000002012	1589.85	2412.99	3934.18	1320.46	1431.33	1157.04	1091.69	1245.99	888.362	3083.63	2465.97	1298.28	2171.63	1231.17	1089.91	1414.87	1367.29	1964.97
ENSMUSG00000002014	931.143	5231.93	4991.04	824.997	797.758	765.996	1262	1395.2	1344.94	7912.96	5924.77	1018.87	814.998	976.895	995.223	937.62	1122.75	1275.8
ENSMUSG00000002015	1839.26	2773.65	2448.28	1152.77	1270.85	1255.55	1779.84	1450.63	1718.88	1842.54	2460.3	1855.8	1269.88	1970.19	1920.42	2127.74	1738.03	2267.95
ENSMUSG00000002017	851.842	834.521	950.58	1020.84	1025.95	1061.54	827.013	684.812	750.976	881.767	782.909	843.426	1034.42	879.287	858.121	797.766	752.884	656.359
ENSMUSG00000002020	3.83713	12.9383	7.8723	59.8079	18.5525	23.1206	2.30152	7.99392	7.23086	38.2269	5.67325	2.59915	11.6637	1.64046	4.93173	5.44179	4.38233	4.10224
ENSMUSG00000002028	2755.06	2031.31	1607.92	3265.39	3187.32	5452.44	3886.5	4601.83	3143.36	1964.86	2174.75	2331.44	3445.15	2581.27	2863.36	2800.34	2825.73	2218.73
ENSMUSG00000002031	1060.33	881.422	1102.12	835.551	871.968	796.153	832.383	766.883	789.196	881.767	843.424	961.687	908.307	925.22	871.93	987.141	835.272	990.399
ENSMUSG00000002032	1496.48	900.829	1007.65	1627.71	1817.22	1927.05	998.093	993.377	895.593	1027.03	939.869	1033.16	1771.42	1248.39	1121.48	1282.63	930.807	923.591
ENSMUSG00000002033	0	1.61729	0	0	0	0	1.53435	1.06586	2.06596	0	1.89108	1.29958	0	0.820231	0	1.63254	1.75293	1.17207
ENSMUSG00000002043	199.531	393.001	466.434	129.584	121.519	127.666	242.427	287.248	275.806	417.947	397.128	209.232	129.758	202.597	191.351	149.105	234.893	242.032
ENSMUSG00000002052	4007.24	1584.94	1468.18	4054.03	4381.18	4575.87	3288.87	3202.9	3281.78	1462.82	1522.32	2957.84	4534.97	3818.17	3510.41	4833.4	3439.25	4164.95
ENSMUSG00000002055	159.88	347.717	310.956	361.779	423.925	454.37	251.633	304.302	235.519	344.042	342.286	284.607	309.087	162.406	189.378	137.133	152.505	124.825
ENSMUSG00000002057	3.83713	0	0	0	0	0	0.767174	1.06586	0	0	0	0	0	0.820231	0.986346	1.08836	0	0.586035
ENSMUSG00000002058	776.378	1157.98	1361.91	498.985	572.345	612.194	757.968	959.27	787.13	1343.04	1285.94	786.244	751.577	762.815	775.268	667.708	761.649	845.648
ENSMUSG00000002059	317.202	316.988	458.561	507.194	438.767	294.537	249.331	359.193	308.861	568.306	329.049	415.865	395.106	228.844	216.01	165.975	228.758	265.474
ENSMUSG00000002064	1299.51	2940.23	3884.98	831.446	859.909	862.5	1304.2	1093.03	1132.15	2803.3	3139.2	1209.91	886.438	1286.94	1238.85	1191.21	1298.92	1473.88
ENSMUSG00000002068	558.941	669.557	533.348	335.979	434.129	458.391	268.511	227.56	231.387	581.048	658.097	319.696	368.134	346.137	347.194	450.036	335.686	314.115
ENSMUSG00000002076	11.5114	22.642	33.4573	9.38162	18.5525	14.0734	14.5763	19.1854	4.13192	22.9361	24.5841	16.8945	21.1404	10.663	15.7815	16.3254	23.6646	19.9252
ENSMUSG00000002083	161.159	97.0373	131.861	181.769	189.236	129.676	95.1295	146.022	102.265	81.5507	115.356	110.464	135.59	124.675	126.252	172.505	126.211	138.89
ENSMUSG00000002100	17.9066	12.9383	13.7765	18.1769	24.1183	27.1416	27.6183	17.5866	13.4287	7.64537	7.56434	29.8903	12.3926	13.1237	38.4675	17.9579	21.9116	14.0648
ENSMUSG00000002102	4584.09	6507.97	7150.01	3010.33	3268.95	3411.8	4817.08	4430.76	4765.14	5902.23	6518.57	4006.6	3071.19	4876.27	4807.45	5153.37	4686.46	5162.97
ENSMUSG00000002103	2165.42	1044.77	1212.33	2263.32	2405.33	2421.63	1673.97	1437.31	1585.62	988.802	866.117	1909.08	2488.73	2191.66	2051.6	2600.63	2029.02	2047.02
ENSMUSG00000002104	28.1389	76.0125	57.0741	25.2131	12.0591	17.0892	26.8511	42.1013	36.1543	76.4537	66.188	54.5822	18.2245	25.4272	17.7542	18.5021	29.7998	26.9576
ENSMUSG00000002105	546.151	360.655	375.902	568.761	589.042	609.178	440.358	489.761	382.202	326.203	295.009	440.557	634.211	430.621	475.419	414.12	444.368	404.95
ENSMUSG00000002107	8949.46	6362.41	4463.59	10757.2	11279	10644.5	9069.53	9743.52	10179	5904.78	6747.39	8583.71	9438.08	9271.07	8467.78	10503.7	9544.71	9248.8
ENSMUSG00000002108	81.8587	152.025	188.935	63.9123	64.0062	66.3461	120.446	127.37	143.584	129.971	121.029	97.4683	59.7762	91.0456	112.443	60.4039	105.176	114.277
ENSMUSG00000002109	205.926	810.261	940.739	415.137	351.57	310.62	191.793	189.722	148.749	1151.9	807.493	222.228	352.097	150.102	156.829	124.617	156.887	140.648
ENSMUSG00000002111	117.672	100.272	133.829	98.5071	110.387	79.4143	200.232	189.189	225.19	165.65	121.029	176.743	69.2529	143.54	173.597	124.073	170.034	190.461
ENSMUSG00000002129	2026	1306.77	1232.01	1949.62	2029.65	2196.46	1795.19	1565.74	1677.56	1493.4	1599.86	1562.09	1816.61	2011.21	2124.59	2492.34	2008.86	2148.99
ENSMUSG00000002147	321.04	260.383	210.584	432.727	397.951	527.753	420.411	380.51	388.4	158.004	183.435	350.886	293.778	430.621	427.088	479.422	496.956	352.793
ENSMUSG00000002190	300.575	258.766	318.828	365.883	383.109	323.689	244.728	192.92	223.124	372.075	251.514	341.789	458.527	274.777	235.737	265.559	234.893	175.81
ENSMUSG00000002204	5.11617	8.08644	0	1.75905	3.7105	2.01049	5.37022	1.59878	2.06596	5.09692	3.78217	0	2.91591	2.46069	3.94538	4.35343	2.6294	3.51621
ENSMUSG00000002205	649.753	784.385	680.954	548.825	586.259	507.648	928.28	1040.27	992.693	644.76	841.533	873.316	502.266	744.77	797.954	694.917	822.125	864.987
ENSMUSG00000002210	758.472	498.125	436.912	867.8	957.31	886.625	575.38	637.915	614.623	402.656	459.534	577.012	735.539	715.241	612.521	930.546	699.42	656.945
ENSMUSG00000002221	1229.16	1546.13	1348.13	1213.75	1190.14	1279.68	1801.32	2304.38	1962.66	1368.52	1603.64	1586.78	1190.42	1328.77	1316.77	1200.46	1470.71	1204.89
ENSMUSG00000002222	4256.65	2674.99	2416.8	4292.68	4413.64	5241.34	4857.74	4283.67	4743.44	2303.81	2397.9	4104.07	4152.26	4275.04	4686.13	5143.58	4723.27	3983.28
ENSMUSG00000002227	135.578	105.124	120.053	213.432	202.222	174.912	112.775	192.92	124.991	173.295	100.227	144.253	203.385	95.1468	79.894	86.5245	111.311	93.7655
ENSMUSG00000002228	17.9066	51.7532	19.6807	124.307	50.0918	42.2203	9.97326	13.3232	15.4947	109.584	37.8217	14.2954	29.8881	12.3035	15.7815	9.25104	17.5293	9.37655
ENSMUSG00000002233	438.711	659.854	665.209	395.201	339.511	309.615	767.941	776.476	799.526	626.921	571.108	610.801	301.797	603.69	652.961	424.46	580.22	595.411
ENSMUSG00000002240	0	1.61729	0	0	0	0	0	0	0	0	0	0	0	0	0	0	0	0
ENSMUSG00000002249	65.2311	51.7532	78.723	82.6756	90.9073	64.3356	68.2785	112.981	70.2426	61.163	43.4949	81.8734	89.6643	54.1352	69.0442	40.2692	75.3761	86.7331
ENSMUSG00000002250	835.214	648.533	588.454	659.059	685.515	990.166	1453.79	1664.33	1515.38	560.661	709.157	1027.97	672.847	900.613	1072.16	748.246	973.753	859.127
ENSMUSG00000002257	51.1617	33.9631	35.4253	68.0168	58.4404	67.3514	76.7174	50.6281	85.7373	20.3877	32.1484	58.481	50.2995	59.8768	85.8121	52.7854	50.835	70.9102
ENSMUSG00000002265	5607.32	4407.11	4636.78	8935.41	9053.63	11257.7	4265.49	4437.16	4106.09	4360.41	4638.83	4798.04	12549.4	4945.17	5144.78	6369.61	5000.24	4089.35
ENSMUSG00000002266	28.1389	22.642	72.8187	43.9764	28.7564	38.1993	30.6869	39.9696	21.6926	40.7753	20.8019	49.3839	156.001	26.2474	27.6177	24.4881	24.541	25.7855
ENSMUSG00000002274	1835.43	3582.29	4499.02	1127.55	967.514	1015.3	3534.37	3930.34	4097.83	4653.48	3882.4	3004.62	957.878	2196.58	2401.75	1609.68	2241.12	3345.09
ENSMUSG00000002279	393.945	226.42	228.297	366.47	369.195	341.783	434.22	404.492	393.565	206.425	191	415.865	373.237	428.981	408.347	442.417	386.521	431.908
ENSMUSG00000002280	744.402	1235.61	1300.9	606.874	645.628	630.288	749.529	696.004	688.997	1151.9	1166.8	794.042	572.977	764.455	655.92	662.81	765.155	627.643
ENSMUSG00000002289	93.3701	88.9508	131.861	48.0808	32.4669	24.1259	50.6335	61.2867	54.7479	132.52	85.0988	102.667	53.2154	87.7647	33.5358	53.3295	56.0938	67.98
ENSMUSG00000002297	31.976	45.2841	39.3615	43.9764	41.7432	62.3251	48.3319	29.311	34.0883	33.13	39.7128	44.1856	45.1967	43.4722	48.331	29.3857	48.2056	21.0972
ENSMUSG00000002307	714.984	378.445	458.561	608.633	663.252	662.456	570.01	562.239	635.282	405.205	383.89	571.814	556.939	560.218	581.944	653.559	593.367	635.848
ENSMUSG00000002308	326.156	742.335	775.421	273.24	218.92	252.316	411.972	394.367	386.334	637.115	663.771	369.08	245.666	391.25	379.743	346.098	374.251	450.661
ENSMUSG00000002319	1834.15	1153.13	1186.75	1889.81	2123.34	2126.09	1306.5	1485.27	1295.36	1164.65	1166.8	1478.92	2162.15	1591.25	1420.34	1825.72	1475.97	1494.97
ENSMUSG00000002320	698.357	325.075	368.03	627.396	676.239	630.288	479.484	409.289	437.983	336.396	253.405	538.025	634.211	560.218	577.999	667.708	545.162	660.461
ENSMUSG00000002324	93.3701	14.5556	181.063	191.151	138.216	34.1783	3.83587	17.5866	87.8033	237.007	149.396	187.139	268.993	2.46069	15.7815	37.0042	6.13526	30.4738
ENSMUSG00000002325	304.412	260.383	356.221	319.562	272.722	429.239	326.049	343.205	301.63	333.848	308.247	341.789	325.853	228.024	268.286	230.188	245.41	311.184
ENSMUSG00000002326	473.246	1046.39	1007.65	397.546	431.346	401.092	486.388	496.156	523.721	1049.96	1030.64	505.536	363.76	472.453	459.637	419.018	498.709	485.237
ENSMUSG00000002329	1146.02	1720.79	2050.73	910.604	1013.89	918.793	1182.21	1244.39	1235.44	1681.98	1684.96	1222.9	944.756	1333.7	1115.56	1172.16	1236.69	1329.13
ENSMUSG00000002332	1768.91	1707.86	1659.09	1347.44	1384.02	1234.44	1865	1778.91	1967.83	1572.4	1696.3	1912.98	1457.96	1674.91	1728.08	1763.14	1605.69	1837.22
ENSMUSG00000002341	5534.41	3165.03	1844.09	6188.35	6428.45	7413.68	8534.81	8657.41	9811.24	2082.09	2728.84	6244.47	4794.49	7776.61	7598.81	8213.84	7502.55	7889.78
ENSMUSG00000002342	549.988	478.717	425.104	643.228	625.22	600.131	474.113	569.7	451.412	558.112	397.128	519.831	642.959	521.667	469.501	474.524	478.55	512.78
ENSMUSG00000002343	845.447	1026.98	1257.6	542.375	681.805	603.147	642.124	607.538	601.194	986.253	1030.64	731.662	641.501	778.399	718.06	736.274	687.149	758.329
ENSMUSG00000002345	544.872	1212.97	1409.14	565.243	617.799	581.031	671.277	722.117	641.48	1256.39	1157.34	530.228	563.5	564.319	510.927	430.99	591.614	577.83
ENSMUSG00000002346	681.729	509.446	480.21	877.768	918.349	1118.84	756.433	969.928	740.646	598.888	529.504	682.278	911.223	691.455	599.698	577.918	659.102	528.017
ENSMUSG00000002365	278.831	260.383	265.69	289.658	258.808	327.71	497.896	415.684	472.072	249.749	266.643	418.464	313.461	350.239	425.115	306.917	385.645	346.933
ENSMUSG00000002372	2295.88	946.114	1373.72	2019.39	2051.91	2043.66	1771.4	1785.84	1745.74	879.218	934.196	1836.3	1958.04	2098.97	1946.06	2214.81	1972.92	1976.69
ENSMUSG00000002379	2139.84	13117.8	11538.8	1252.45	1236.53	1283.7	2985.84	3440.58	3121.66	15178.6	13540.2	2232.67	1329.66	2259.74	2361.31	2176.72	2478.65	2801.25
ENSMUSG00000002384	1.27904	3.23458	3.93615	6.44987	9.27626	3.01573	0.767174	1.59878	3.09894	17.8392	0	6.49789	3.64489	1.64046	1.97269	2.17672	1.75293	1.7581
ENSMUSG00000002393	966.956	1002.72	1015.53	672.545	714.272	797.159	1575.77	1927.07	1640.37	1044.87	1085.48	1181.32	793.857	1119.62	1316.77	1016.53	1268.25	1400.04
ENSMUSG00000002395	1591.13	9847.67	8874.05	1177.39	1215.19	1109.79	2698.92	3671.87	3468.75	14166.9	11026.9	2184.59	1058.48	1724.13	1999.32	1641.79	2136.82	2580.9
ENSMUSG00000002396	442.548	569.285	415.264	480.222	537.095	471.46	592.258	813.781	737.547	435.786	537.068	535.426	438.845	407.655	401.443	358.07	480.303	390.885
ENSMUSG00000002409	621.614	470.631	423.136	700.69	661.397	636.32	748.762	1121.81	837.746	491.852	453.86	761.552	648.062	583.184	585.889	632.336	725.714	525.673
ENSMUSG00000002413	3292.25	1793.57	1259.57	3652.38	3880.26	4449.21	3103.22	2922.58	3157.82	1467.91	1478.83	2648.54	3577.83	3175.93	2873.23	4236.43	3313.92	3008.7
ENSMUSG00000002416	1946.7	15115.2	12001.3	1262.41	1182.72	1276.66	3065.63	3163.46	3301.4	18904.5	16391.9	2187.19	1283.73	2121.12	2166.02	1952.51	2453.23	2753.19
ENSMUSG00000002428	628.01	595.162	629.784	728.249	732.824	658.435	568.476	401.295	472.072	504.595	520.048	561.417	694.716	639.78	669.729	659.001	583.726	507.506
ENSMUSG00000002455	1501.6	543.409	657.337	1420.73	1523.16	1668.71	1041.05	805.254	1008.19	440.883	489.791	1124.13	1598.65	1282.84	1333.54	1669	1291.91	1416.45
ENSMUSG00000002458	432.316	520.767	582.55	293.176	358.991	363.898	386.656	406.091	446.247	542.822	565.434	385.974	416.976	377.306	380.73	396.706	427.715	428.977
ENSMUSG00000002459	906.841	863.632	651.433	899.463	959.165	1025.35	1263.54	1295.55	1569.1	530.079	807.493	1286.58	591.201	1213.94	1083.99	1020.88	1308.56	1057.21
ENSMUSG00000002475	2013.21	3124.6	2462.06	1606.02	1511.1	1526.97	3572.73	2981.2	3715.63	2181.48	2897.14	3494.56	1585.53	2925.76	2825.88	2047.75	2445.34	2915.52
ENSMUSG00000002477	1053.93	3970.44	3518.92	748.185	740.245	830.332	1160.73	1134.07	1194.12	3506.68	3829.45	1000.67	783.652	1144.22	1114.57	1112.85	1234.94	1237.71
ENSMUSG00000002486	246.855	143.939	167.286	274.413	282.926	294.537	199.465	201.98	180.771	160.553	147.505	181.941	317.835	203.417	169.652	207.876	145.493	231.484
ENSMUSG00000002489	2833.08	1204.88	1094.25	3441.88	3167.84	2862.94	1759.9	1935.06	1728.17	1401.65	1094.94	1997.45	3155.75	1767.6	1654.1	2637.09	1861.61	2279.09
ENSMUSG00000002496	2590.06	2019.99	1438.66	3386.18	3430.36	3493.22	3256.65	3588.74	3483.21	1687.08	1817.33	2704.42	3206.05	2738.75	2584.23	3122.5	2730.19	3194.48
ENSMUSG00000002500	6.39521	6.46915	13.7765	8.20892	6.49338	6.03147	5.37022	7.46099	12.3958	22.9361	30.2574	16.8945	5.83183	5.74162	1.97269	4.89761	5.25879	6.44638
ENSMUSG00000002504	1165.21	556.347	680.954	1066.57	930.409	1099.74	1155.36	879.331	994.759	619.275	463.316	1044.86	1099.3	1047.43	1075.12	980.61	1026.34	1215.44
ENSMUSG00000002524	3801.31	3858.85	4081.79	2990.98	3021.28	3088.11	3222.9	3146.41	3209.47	3736.04	4012.88	3725.89	2974.96	3599.17	3488.71	3739.05	3448.89	3544.92
ENSMUSG00000002546	2414.83	1381.16	1218.24	2866.67	2909.96	2911.19	2363.66	2397.11	2387.22	1253.84	1200.84	2270.36	2843.02	2468.07	2319.89	2700.76	2321.76	2182.98
ENSMUSG00000002550	947.77	1204.88	1306.8	814.442	808.89	813.243	1082.48	1186.3	1005.09	988.802	1123.3	1085.15	818.643	1138.48	931.111	893.542	1071.04	1165.62
ENSMUSG00000002565	2.55808	8.08644	11.8084	8.79527	1.85525	1.00524	0.767174	2.66464	2.06596	0	7.56434	5.19831	10.9347	0	2.95904	1.08836	7.01173	6.44638
ENSMUSG00000002578	356.853	295.964	234.201	466.149	448.971	474.475	502.499	623.525	479.303	298.17	338.504	345.688	468.733	347.778	372.839	379.293	414.568	355.723
ENSMUSG00000002580	1849.49	10842.3	9631.75	1009.11	1133.56	1094.71	2864.63	3266.85	3119.6	10622	10607.1	1888.29	863.11	2088.31	2046.67	1785.45	2426.06	2381.06
ENSMUSG00000002588	10.2323	0	9.84037	5.27716	0	3.01573	0.767174	0.532928	0	0	7.56434	1.29958	4.37387	0	2.95904	0	2.6294	0
ENSMUSG00000002602	1825.19	1635.08	1226.11	1770.78	1586.24	1540.03	3950.18	3994.83	4454.21	1116.22	1359.69	3619.32	1487.12	2802.73	3127.7	2232.22	2714.41	3148.18
ENSMUSG00000002603	140.695	88.9508	94.4676	148.347	163.262	160.839	250.099	230.758	251.014	96.8414	77.5345	183.24	135.59	205.058	264.341	226.378	207.722	291.845
ENSMUSG00000002608	1429.97	818.348	761.645	1270.04	1363.61	1393.27	1450.73	1636.09	1522.61	657.502	816.949	1232	1242.18	1483.8	1464.72	1596.62	1486.49	1584.64
ENSMUSG00000002617	408.014	1007.57	698.666	545.307	609.45	450.349	300.732	294.709	296.465	764.537	909.612	418.464	476.752	312.508	311.685	333.582	297.122	299.464
ENSMUSG00000002625	1429.97	2510.03	2733.65	3426.05	3742.97	3169.53	1169.17	1554.55	1134.21	3483.74	2448.95	1564.69	3251.24	1095.01	1195.45	973.536	1128.89	924.177
ENSMUSG00000002633	88.2539	32.3458	57.0741	77.3984	71.4272	69.3618	43.7289	42.6342	44.4181	22.9361	39.7128	48.0844	114.45	75.4612	71.0169	78.3618	61.3526	45.7107
ENSMUSG00000002635	424.642	912.15	834.463	269.722	271.794	265.384	333.721	304.835	338.817	869.024	847.206	359.983	266.806	350.239	349.166	371.674	363.733	370.374
ENSMUSG00000002658	1625.66	815.113	1066.7	1510.44	1647.46	1605.37	1214.44	1147.39	1234.41	1090.74	903.938	1296.98	1456.5	1393.57	1365.1	1529.14	1278.76	1453.95
ENSMUSG00000002660	1231.72	1646.4	2186.53	809.165	836.718	835.358	1478.34	1794.9	1610.42	1643.76	1626.33	1365.86	835.409	1313.19	1270.41	1155.84	1383.94	1531.89
ENSMUSG00000002661	424.642	2176.87	2072.38	250.372	258.808	225.175	521.678	556.909	538.182	2059.15	2278.76	471.747	255.871	395.351	420.183	391.809	420.704	470
ENSMUSG00000002664	0	1.61729	0	0	0	0	0	0	0	0	0	0	0	0.820231	0	0	0	0
ENSMUSG00000002668	19.1856	35.5803	25.585	32.8357	50.0918	34.1783	26.0839	57.5562	35.1213	22.9361	35.9306	40.2869	42.2807	22.1462	14.7952	13.0603	17.5293	20.5112
ENSMUSG00000002679	364.527	2657.2	1645.31	317.216	327.452	307.605	392.026	362.391	323.323	2433.78	2638.06	419.763	268.993	372.385	367.907	306.373	408.433	332.282
ENSMUSG00000002688	359.411	381.68	307.02	320.148	255.097	289.51	562.338	461.515	559.875	331.3	380.108	599.105	335.33	435.543	461.61	346.098	418.951	512.194
ENSMUSG00000002699	85.6958	84.099	94.4676	74.4666	80.7034	71.3723	111.24	92.1965	115.694	79.0022	69.9701	93.5696	69.9819	100.888	96.6619	82.7152	90.276	116.035
ENSMUSG00000002718	2118.09	1798.42	1354.04	1938.48	1934.1	2163.29	1416.2	905.444	1217.88	1758.44	2053.72	1751.83	1807.14	2048.12	2112.75	2928.77	1825.68	1836.05
ENSMUSG00000002728	1227.88	8013.66	5807.79	972.757	991.632	914.772	1599.56	1582.26	1509.18	7283.49	7437.64	1462.02	909.765	1522.35	1437.11	1467.65	1551.34	1310.96
ENSMUSG00000002731	468.129	994.632	1283.18	343.602	356.208	328.715	528.583	494.557	523.721	1006.64	1013.62	562.717	432.284	515.105	469.501	436.432	475.044	527.431
ENSMUSG00000002732	81.8587	200.544	196.807	64.4987	51.947	61.3199	102.801	81.5379	88.8362	211.522	198.564	89.6708	53.2154	61.5173	72.9896	69.6549	86.7701	106.072
ENSMUSG00000002733	1264.97	1916.49	1739.78	965.135	983.283	1241.48	1640.22	1693.64	1762.26	1875.67	2331.71	1464.62	1024.94	1288.58	1472.61	1219.51	1477.72	1424.06
ENSMUSG00000002741	2854.82	3669.63	2922.59	2242.21	2419.25	2357.3	3336.44	3352.12	3309.67	2505.13	3218.63	2912.35	1948.56	3205.46	3059.65	3244.39	3182.45	3120.63
ENSMUSG00000002748	2762.73	1659.34	1645.31	3119.39	3341.31	4019.97	2949.02	2634.26	2601.04	1743.15	1741.69	2567.96	3348.93	2890.49	3000.46	2995.16	2797.68	2517.02
ENSMUSG00000002763	1817.52	1219.44	1108.03	1448.87	1475.85	1424.43	2184.91	2486.11	2495.68	1065.26	1170.58	1828.51	1524.29	1957.89	1840.52	1814.84	1771.34	2355.86
ENSMUSG00000002767	807.075	1141.81	1076.54	564.657	590.898	526.748	749.529	744.5	722.053	802.764	849.097	803.139	578.08	818.59	769.35	812.459	727.467	835.685
ENSMUSG00000002768	1522.06	8612.06	8002.19	1099.41	1283.83	1295.76	2365.96	2938.56	2473.99	9024.09	9099.9	1754.43	1156.89	1909.5	1882.93	1738.11	2064.08	1939.19
ENSMUSG00000002769	15.3485	16.1729	25.585	17.5905	10.2039	14.0734	3.06869	5.32928	7.23086	5.09692	34.0395	12.9958	18.2245	3.28092	10.8498	3.80925	7.01173	5.27431
ENSMUSG00000002771	372.201	318.606	338.509	486.672	486.076	496.591	449.564	577.694	477.237	293.073	209.91	376.877	804.792	433.082	403.415	468.538	418.074	475.86
ENSMUSG00000002778	1953.1	1432.92	1184.78	1326.91	1415.56	1377.18	1521.31	1356.3	1431.71	1246.2	1342.67	1454.23	1452.85	1797.13	1653.12	1879.59	1648.63	2105.04
ENSMUSG00000002781	633.126	583.841	501.859	586.352	580.694	513.68	611.437	676.285	704.492	438.335	472.771	665.384	476.752	580.723	533.613	594.243	562.691	611.82
ENSMUSG00000002791	1.27904	1.61729	1.96807	1.1727	1.85525	1.00524	0	1.59878	1.03298	5.09692	5.67325	2.59915	1.45796	0.820231	1.97269	0	1.75293	1.7581
ENSMUSG00000002797	377.317	572.52	682.922	289.658	278.288	282.474	425.781	407.157	396.664	596.339	514.375	332.692	314.19	399.452	349.166	360.791	354.092	424.289
ENSMUSG00000002799	750.798	425.347	389.679	1077.13	1159.53	1104.76	662.071	778.075	617.722	372.075	423.603	700.472	1094.93	627.477	656.906	680.224	631.055	639.95
ENSMUSG00000002803	1919.84	1670.66	1566.59	1307.56	1568.62	1364.12	2279.27	2559.12	2485.35	1355.78	1480.72	1849.3	1277.9	1940.67	1833.62	2016.73	1910.7	1964.39
ENSMUSG00000002804	204.647	818.348	671.113	94.9889	112.243	116.608	204.068	223.297	209.695	777.28	782.909	183.24	121.739	168.968	198.256	185.021	189.317	224.451
ENSMUSG00000002808	4361.53	3279.86	2920.62	3049.61	3519.41	3480.16	3095.55	2310.77	2603.11	2530.62	3073.01	3589.43	3212.61	3992.06	3768.83	4518.32	3256.07	3353.88
ENSMUSG00000002812	1272.65	692.199	793.134	1635.33	1567.69	1773.25	1304.96	1244.39	1152.81	726.311	663.771	1251.49	1961.68	1336.16	1402.58	1487.79	1264.74	1303.93
ENSMUSG00000002814	148.369	79.2471	123.989	170.628	138.216	132.692	93.5952	141.226	92.9682	142.714	85.0988	144.253	182.974	120.574	110.471	119.719	106.929	85.5611
ENSMUSG00000002820	859.516	1114.31	1527.23	645.573	682.733	701.66	1020.34	1004.04	1004.06	1258.94	1219.75	778.447	659.725	789.062	898.561	683.489	806.349	809.314
ENSMUSG00000002825	181.624	257.149	308.988	246.268	252.314	231.206	159.572	186.525	153.914	331.3	338.504	159.848	225.983	160.765	157.815	115.366	169.158	130.686
ENSMUSG00000002831	235.344	38.8149	186.967	58.0488	35.2498	122.64	77.4845	49.0294	38.2202	66.2599	102.119	269.013	344.807	31.989	71.0169	23.3997	40.3174	35.1621
ENSMUSG00000002833	1692.17	954.2	1161.16	1881.02	2046.34	1843.62	1102.43	1166.58	1187.93	1185.03	1087.37	1242.4	1984.28	1303.35	1242.8	1519.35	1289.28	1265.83
ENSMUSG00000002835	84.4168	80.8644	102.34	150.106	136.361	111.582	108.171	138.028	136.353	79.0022	60.5147	123.46	123.926	104.169	89.7575	129.515	100.794	101.384
ENSMUSG00000002844	2729.48	1791.96	2042.86	1831.18	1966.57	1867.74	2197.19	1592.39	1993.65	1447.52	1698.19	2489.99	1949.29	3039.78	2745	3375	2554.9	3086.64
ENSMUSG00000002845	166.275	207.013	230.265	263.858	217.064	245.28	169.545	181.728	154.947	259.943	242.059	228.726	245.666	138.619	134.143	99.0406	140.235	120.137
ENSMUSG00000002846	488.594	659.854	913.186	391.096	442.477	448.339	608.369	577.694	605.326	621.824	688.355	584.81	373.966	623.375	591.808	528.942	574.962	574.9
ENSMUSG00000002847	38.3713	24.2593	47.2338	23.4541	31.5393	27.1416	29.9198	25.0476	37.1873	43.3238	39.7128	48.0844	35.7199	29.5283	29.5904	26.6648	17.5293	49.8129
ENSMUSG00000002870	122.788	51.7532	84.6272	150.106	108.532	119.624	96.6639	86.3343	120.859	73.9053	66.188	149.451	145.067	164.866	118.362	155.091	130.593	145.337
ENSMUSG00000002871	548.709	299.198	385.743	673.132	682.733	601.136	420.411	393.301	324.356	417.947	310.138	437.958	769.072	496.24	411.306	478.333	377.757	385.025
ENSMUSG00000002881	1039.86	1887.38	2015.31	1013.22	863.62	1122.86	1738.42	1660.07	1845.93	2706.46	2051.83	1507.51	878.419	1188.51	1459.79	1076.93	1320.83	1120.5
ENSMUSG00000002885	269.878	310.519	261.754	286.14	312.61	319.668	411.205	341.074	354.312	234.458	264.752	392.472	269.722	278.878	383.689	251.411	271.704	310.012
ENSMUSG00000002897	523.128	283.025	190.903	566.416	640.062	820.279	584.586	448.192	497.896	191.134	162.633	330.093	332.414	618.454	630.275	721.581	482.933	489.925
ENSMUSG00000002900	324.877	155.26	200.744	353.57	338.583	312.631	182.587	196.117	183.87	178.392	166.415	219.629	605.781	260.013	288.999	322.698	300.628	498.716
ENSMUSG00000002908	555.104	380.063	291.275	396.374	429.491	544.842	801.697	878.265	748.91	305.815	363.088	432.759	390.732	612.712	583.917	529.486	519.744	528.603
ENSMUSG00000002910	411.851	205.396	415.264	272.653	230.979	235.227	177.217	232.356	177.672	259.943	264.752	431.46	334.601	244.429	126.252	139.854	155.134	173.466
ENSMUSG00000002930	2.55808	8.08644	62.9784	23.4541	7.42101	6.03147	9.20608	1.59878	3.09894	48.4207	35.9306	14.2954	15.3085	4.10115	1.97269	1.63254	6.13526	12.3067
ENSMUSG00000002944	46.0455	58.2224	64.9464	34.0084	22.263	10.0524	42.1946	26.6464	14.4617	129.971	51.0593	66.2784	62.6921	32.8092	28.604	28.2973	35.9351	67.98
ENSMUSG00000002948	2403.32	2497.09	2723.81	2684.9	2711.45	2578.45	2227.87	2666.24	2280.82	4439.41	2568.09	2392.52	2572.56	2073.54	1961.84	2245.83	2092.12	1950.91
ENSMUSG00000002949	983.583	1736.97	1641.37	1574.35	1495.33	1241.48	906.799	924.097	860.472	2168.74	1853.26	1030.56	1369.75	778.399	874.889	692.74	886.983	736.06
ENSMUSG00000002957	6145.8	3530.54	2944.24	5497.05	5919.18	6307.91	5818.25	5718.31	5975.79	2413.39	3250.77	5250.29	6226.93	6837.44	6290.91	8243.77	6470.95	8111.31
ENSMUSG00000002963	575.569	844.224	806.91	646.746	711.489	546.853	507.102	561.173	576.403	1009.19	830.186	609.502	594.117	516.745	424.129	503.366	498.709	535.05
ENSMUSG00000002968	1921.12	2015.14	1271.38	1757.88	1824.64	1800.39	2959.76	3969.78	3161.95	1450.07	1807.88	2223.58	1471.08	1920.98	2042.72	1660.29	2197.3	2274.99
ENSMUSG00000002980	580.685	203.778	232.233	437.418	447.116	465.428	575.38	492.958	523.721	170.747	187.217	541.924	572.977	538.892	705.237	532.207	516.238	740.162
ENSMUSG00000002981	5525.46	2597.36	2623.44	4371.25	4820.87	4495.45	5208.34	4866.7	5350.83	1845.08	2136.93	4900.71	4450.41	6249.34	5671.49	7217.45	5615.52	6814.41
ENSMUSG00000002983	179.066	122.914	123.989	130.17	113.17	177.928	179.519	170.537	205.563	168.198	151.287	122.16	145.067	155.844	172.611	157.268	159.517	188.703
ENSMUSG00000002984	2024.72	1119.16	1137.55	1496.96	1724.46	1698.86	1576.54	1551.35	1420.35	912.348	1055.23	1514.01	1586.99	1954.61	1743.86	2066.79	1745.92	1790.34
ENSMUSG00000002985	43286.6	29460.5	33577.3	31854.7	27903	26919.4	69985.4	73215.2	75095.6	21310.2	27322.4	65192	28937.5	49970.1	55630.9	40036.3	51369.7	68201
ENSMUSG00000002992	1.27904	0	1.96807	1.1727	0	1.00524	0	1.59878	2.06596	2.54846	1.89108	0	0	0.820231	0	0	0.876466	1.17207
ENSMUSG00000002996	676.613	1051.24	1147.39	762.843	691.081	661.451	694.292	620.861	625.986	963.317	1076.03	877.215	698.361	597.128	635.207	515.337	645.079	595.997
ENSMUSG00000002997	2439.13	2228.62	1840.15	2089.76	2307.01	2020.54	1768.34	1448.5	1734.37	1921.54	2244.72	2249.57	1757.57	2281.88	2147.28	2762.25	2646.93	1714.74
ENSMUSG00000003031	1596.24	2610.3	2466	1551.49	1459.16	1545.06	1809	1625.43	1586.66	2803.3	2668.32	2140.4	1519.92	1741.35	1734	1609.14	1776.6	1691.3
ENSMUSG00000003032	344.062	155.26	131.861	202.878	201.295	399.082	305.335	312.296	365.675	101.938	181.544	210.532	220.151	310.867	512.9	291.68	253.299	601.272
ENSMUSG00000003033	1588.57	1136.95	1251.7	1590.19	1709.61	1524.96	1210.6	1220.94	1074.3	1172.29	1009.84	1377.55	1693.42	1553.52	1350.31	1736.48	1380.43	1470.95
ENSMUSG00000003037	1243.23	959.052	1413.08	882.459	856.199	942.919	1433.08	1364.3	1300.52	976.06	1017.4	1134.53	923.616	1378.81	1379.9	1240.73	1370.79	1378.35
ENSMUSG00000003038	601.15	2252.88	1936.58	681.927	562.141	637.325	609.903	715.189	708.624	3376.71	2997.37	960.388	741.371	725.084	655.92	659.545	815.113	928.279
ENSMUSG00000003039	2903.43	4534.88	4475.4	2134.32	2174.35	2355.29	3469.93	3525.32	3431.56	4090.28	4474.31	2881.16	2248.9	2952.01	2923.53	2730.69	3086.04	3192.72
ENSMUSG00000003051	0	1.61729	0	0.586352	0	0	1.53435	1.59878	3.09894	5.09692	0	0	2.91591	9.02254	6.90442	2.17672	4.38233	7.03242
ENSMUSG00000003053	0	0	0	0	0	0	0	0	0	0	0	0	0	0	0	0	0	0
ENSMUSG00000003062	1153.7	6501.5	5811.72	741.148	806.107	754.938	1278.11	1247.05	1259.2	6656.57	6096.86	1248.89	797.502	1064.66	970.564	957.755	1057.02	1252.36
ENSMUSG00000003068	2182.05	1685.21	1541	1771.37	1839.48	1930.07	2949.02	3239.67	3045.22	1786.47	1611.2	2113.11	1688.31	2196.58	2296.21	2065.7	2235.86	2407.43
ENSMUSG00000003070	217.437	106.741	135.797	153.038	177.177	171.897	152.668	182.261	182.837	127.423	126.703	161.148	209.946	176.35	201.215	212.23	156.011	227.381
ENSMUSG00000003072	5671.27	7796.95	7075.23	3675.25	3972.09	4125.52	6810.2	7534	7857.88	8657.11	8182.72	5376.35	3811.1	6386.32	6280.06	5925.56	6037.1	7023.63
ENSMUSG00000003099	3724.57	2222.15	2338.07	2822.11	3172.48	3152.45	3184.54	3061.14	2888.21	1926.63	2055.61	2810.99	2845.93	3585.23	3416.7	3839.73	3188.58	3069.06
ENSMUSG00000003119	622.893	380.063	338.509	782.193	749.522	841.389	610.67	614.999	622.887	379.72	329.049	545.822	802.605	638.96	585.889	844.566	610.897	508.092
ENSMUSG00000003123	269.878	119.679	151.542	242.163	238.4	238.243	273.114	284.583	285.102	109.584	115.356	318.396	259.516	251.811	278.15	212.774	218.24	256.683
ENSMUSG00000003131	7290.54	5815.77	6225.02	5729.24	6130.68	6441.6	5826.68	4656.19	5572.93	4370.61	5134.29	6222.38	6105.19	7398.48	7076.05	9116.09	6967.9	7450.84
ENSMUSG00000003134	601.15	417.26	381.806	898.291	888.665	501.617	286.923	405.558	367.741	318.557	400.91	771.949	520.491	354.34	286.04	368.953	667.867	288.915
ENSMUSG00000003135	974.63	697.051	616.007	907.672	915.567	953.977	687.388	601.675	736.514	619.275	661.88	796.641	825.203	916.198	889.684	1070.94	824.754	865.573
ENSMUSG00000003153	4535.48	1795.19	1619.73	3536.29	4179.88	4668.35	2641.38	2234.57	2295.28	1411.85	1874.06	2553.67	4123.83	4078.19	3742.2	5326.42	3783.7	3894.79
ENSMUSG00000003154	955.444	587.076	582.55	1231.92	1242.09	1360.1	972.776	962.468	976.166	575.952	569.216	848.624	1092.01	897.332	873.903	1171.07	994.789	971.645
ENSMUSG00000003161	1742.06	2776.88	3418.54	1297.6	1377.52	1350.04	2454.96	2190.33	2517.37	3947.56	3037.08	2011.75	1428.8	1925.9	2023.98	1776.74	1993.08	2299.01
ENSMUSG00000003166	2299.72	1048	1068.66	1926.75	2058.4	2231.64	1501.36	1379.75	1358.37	1057.61	1127.09	1436.03	2272.23	1815.17	1749.78	2258.34	1694.21	2086.28
ENSMUSG00000003178	431.037	262.001	157.446	514.817	575.128	672.508	534.72	547.317	507.193	135.068	204.237	369.08	550.379	506.082	514.873	682.945	486.439	285.399
ENSMUSG00000003184	328.714	470.631	625.848	465.563	430.418	494.58	363.64	401.828	369.807	744.15	569.216	358.683	508.098	330.553	341.276	244.881	340.069	290.673
ENSMUSG00000003190	33.2551	50.1359	57.0741	46.3218	42.6708	45.236	51.4006	69.8135	50.616	91.7445	45.386	51.9831	51.7575	36.0902	50.3036	23.3997	36.8116	41.6085
ENSMUSG00000003198	129.183	200.544	198.775	104.957	111.315	110.577	106.637	77.8075	108.463	237.007	198.564	132.557	99.87	123.855	90.7438	99.0406	119.199	106.658
ENSMUSG00000003199	1791.94	2155.85	2342.01	1502.23	1581.6	1604.37	2787.91	3291.89	3036.96	1855.28	2331.71	2357.43	1567.3	1946.41	2093.03	1743.01	2160.49	2358.79
ENSMUSG00000003200	882.539	703.52	921.059	730.594	840.429	937.893	906.032	939.552	787.13	823.152	758.325	808.337	813.54	814.489	815.708	797.766	884.354	952.892
ENSMUSG00000003206	23.0228	42.0495	43.2976	29.3176	25.0459	19.0996	32.9885	38.9037	46.4841	63.7115	47.2771	44.1856	21.8693	42.652	24.6586	35.9158	30.6763	33.99
ENSMUSG00000003208	175.229	87.3336	143.669	206.396	165.117	155.813	181.053	200.381	193.167	152.907	104.01	207.932	171.31	208.339	166.692	171.961	180.552	189.875
ENSMUSG00000003226	2959.7	2346.69	1759.46	3263.05	3558.37	4602.01	2768.73	2098.67	2520.47	2018.38	2378.98	2695.32	3272.38	3412.16	3377.25	3931.69	3203.48	2614.89
ENSMUSG00000003227	10.2323	11.321	3.93615	15.2451	9.27626	5.02622	9.20608	8.52684	12.3958	0	7.56434	9.09704	8.01876	16.4046	14.7952	7.07433	10.5176	12.3067
ENSMUSG00000003228	291.622	415.643	318.828	301.385	347.86	330.725	573.846	611.268	602.227	326.203	327.158	462.65	269.722	453.588	487.255	483.775	575.838	356.309
ENSMUSG00000003233	1021.95	554.73	539.252	1160.98	1147.47	1346.02	1242.82	1431.44	1146.61	471.465	472.771	881.113	1171.47	1081.88	1159.94	1296.78	1126.26	951.72
ENSMUSG00000003234	1887.87	1198.41	1546.91	1593.7	1748.57	1630.51	1398.56	1249.18	1300.52	1345.59	1365.36	1608.88	1743.72	1739.71	1646.21	1794.7	1611.82	1572.33
ENSMUSG00000003235	1947.98	1518.63	1907.06	1216.68	1422.05	1472.68	1967.03	1790.64	2015.34	1485.75	1624.44	1818.11	1260.4	1980.04	1871.1	1949.25	1851.1	1926.3
ENSMUSG00000003269	2779.36	2196.28	1875.57	2162.46	2266.19	2350.26	2468.76	2300.12	2365.52	2071.9	2293.89	1835	1621.98	2529.59	2464.88	2782.93	2303.35	2316.01
ENSMUSG00000003271	309.528	171.433	206.648	137.793	190.163	247.29	233.988	243.015	233.453	196.231	209.91	163.747	145.796	268.215	250.532	286.238	246.287	296.534
ENSMUSG00000003273	4114.68	4924.64	4611.2	4197.69	4845.92	3904.37	4883.83	7086.34	6112.14	5096.92	5561.68	4016.99	3145.54	3568.82	3996.67	3536.07	4543.6	4399.36
ENSMUSG00000003279	15727.1	11930.7	6624.54	16138.2	17557.2	17954.7	18784.2	21121	20333.2	8297.78	10898.3	14377.2	13249.9	17266.7	17863.7	20740.3	16135.7	16408.4
ENSMUSG00000003282	61.394	66.3088	41.3296	130.17	143.782	140.734	55.2365	66.616	53.7149	96.8414	41.6039	72.7763	80.9166	64.7982	42.4129	68.0224	62.2291	33.99
ENSMUSG00000003283	57.5569	43.6668	55.1061	44.5627	51.0194	52.2727	100.5	90.0648	98.1331	35.6784	35.9306	120.861	45.9256	72.1803	82.8531	64.7573	90.276	91.4214
ENSMUSG00000003299	1114.05	1081.97	1041.11	913.536	935.974	965.034	1028.01	1098.36	967.902	991.35	833.968	1052.66	883.522	1097.47	1018.9	949.048	969.371	993.915
ENSMUSG00000003308	2504.36	2301.4	2263.29	1823.55	1942.45	1862.72	2958.99	3616.98	3157.82	2716.66	2363.86	2643.34	1909.19	2493.5	2427.4	2307.32	2455.86	2474.24
ENSMUSG00000003309	16.6275	24.2593	11.8084	21.695	25.0459	17.0892	8.43891	5.32928	8.26384	22.9361	17.0198	11.6962	18.9534	11.4832	4.93173	10.8836	7.88819	9.37655
ENSMUSG00000003316	5980.8	1748.29	1539.03	6608.18	6907.1	7687.1	4363.68	3660.15	4088.53	1103.48	1338.89	4041.69	6949.35	5684.2	5309.5	8476.68	4913.47	5416.13
ENSMUSG00000003341	3.83713	3.23458	9.84037	6.44987	9.27626	10.0524	9.20608	6.39513	0	28.033	17.0198	3.89873	22.5983	11.4832	4.93173	6.53015	7.01173	6.44638
ENSMUSG00000003344	2790.87	1997.35	1903.13	2083.89	2176.21	2130.11	3291.18	4106.21	3435.69	1485.75	1979.97	2699.22	2151.22	2824.87	2808.13	2516.28	2823.97	3151.11
ENSMUSG00000003345	5617.55	8168.92	7120.49	4120.88	4518.46	4714.6	11132.5	15687.3	13417.4	7130.59	8337.79	7774.07	3913.88	7285.29	7728.02	5550.63	8166.03	7323.68
ENSMUSG00000003346	5522.9	8570.01	7823.09	2907.13	3227.21	3299.21	10017	13119.6	11539.4	7084.71	8663.06	6614.85	2492.38	6479.82	6613.45	5199.63	6998.58	7437.37
ENSMUSG00000003348	368.364	274.939	277.498	299.626	269.939	356.862	418.877	398.097	368.774	249.749	259.079	348.287	333.143	317.429	406.375	330.317	371.621	422.531
ENSMUSG00000003352	9651.65	9763.57	6122.68	7923.37	8331.93	8672.24	16520.3	20559.3	18141.2	6929.26	8973.2	10370.6	5710.09	11732.6	11488	9867.05	12060.2	9848.31
ENSMUSG00000003354	158.601	121.297	98.4037	143.07	171.611	168.881	122.748	109.25	111.562	84.0991	111.574	90.9704	176.413	168.147	163.733	238.895	175.293	146.509
ENSMUSG00000003355	20.4647	69.5434	74.7868	14.0724	7.42101	13.0682	22.248	14.922	21.6926	66.2599	56.7325	11.6962	17.4955	18.8653	22.686	16.3254	17.5293	14.6509
ENSMUSG00000003360	1578.34	1185.47	1318.61	1837.63	1843.19	1971.28	1878.04	1844.46	1889.32	1151.9	1263.24	1519.21	1804.22	1741.35	1791.2	1677.7	1593.41	1591.67
ENSMUSG00000003363	20995.5	13997.6	8248.2	15052.2	18046	17914.5	21756.3	25957.3	23571.6	7668.31	11543.2	18308.4	13007.2	19671.6	19858.1	22551.9	19272.6	18538
ENSMUSG00000003378	7734.37	5903.1	4504.92	6370.71	7230.84	6706.99	10222.6	13249.6	11804.9	4717.2	6287.86	7763.68	5886.5	7323.02	7666.87	6831.08	8095.04	8181.04
ENSMUSG00000003379	14.0695	4.85186	3.93615	4.10446	6.49338	8.04195	17.645	11.1915	11.3628	20.3877	3.78217	6.49789	5.83183	18.8653	6.90442	13.6045	11.3941	9.37655
ENSMUSG00000003380	3618.41	4069.1	4729.28	1948.45	2137.25	2157.25	3261.26	3173.58	2942.96	4059.69	3810.54	3302.23	2250.36	3449.07	3450.24	3513.22	3273.6	4221.79
ENSMUSG00000003382	775.099	532.088	533.348	849.623	884.027	995.192	736.487	753.027	756.141	499.498	571.108	675.78	901.746	718.522	763.432	855.994	708.184	736.646
ENSMUSG00000003402	1988.91	917.002	1265.47	1669.93	1658.59	1971.28	1474.51	1267.3	1376.96	981.156	996.602	1530.9	1856.71	1866.85	1829.67	1742.46	1591.66	1958.53
ENSMUSG00000003410	7515.65	4416.81	4113.27	7247.89	7417.3	8590.82	8521.77	9968.41	9045.8	3822.69	4396.77	7059.3	7552.94	6812.02	6983.33	6330.43	7250.12	6346.76
ENSMUSG00000003411	1234.28	708.372	659.305	1213.16	1110.37	1432.47	705.033	674.154	732.383	665.148	557.87	647.19	763.24	1178.67	1015.94	1266.85	950.965	1104.09
ENSMUSG00000003418	92.091	51.7532	59.0422	105.543	102.039	98.5139	74.4158	54.3586	63.0118	40.7753	45.386	154.65	206.301	65.6185	103.566	80.5385	56.9703	112.519
ENSMUSG00000003420	548.709	334.779	310.956	398.719	368.267	386.014	811.67	633.118	729.284	300.718	291.227	727.763	413.331	675.87	808.804	592.611	569.703	890.773
ENSMUSG00000003421	1335.32	844.224	747.868	1072.44	1177.16	1009.27	945.925	1034.41	950.341	917.445	818.84	1005.87	965.896	1210.66	1045.53	1332.69	1071.04	1139.25
ENSMUSG00000003423	736.728	1230.76	1080.47	459.7	508.339	464.423	771.01	816.978	848.076	1192.68	1306.74	738.16	478.939	741.489	723.978	718.316	723.084	795.835
ENSMUSG00000003429	4897.45	39152.9	38267.2	3095.35	2914.6	2948.38	10212.6	11996.2	13235.6	50528.3	44032	6490.09	2618.49	6284.61	6517.77	5519.06	7824.21	9322.05
ENSMUSG00000003435	3489.23	1876.05	1749.62	3778.45	4134.43	4033.04	2801.72	2769.09	2857.22	2117.77	1991.31	2614.75	3804.54	3358.85	3207.6	4222.28	3028.19	3137.04
ENSMUSG00000003436	53.7198	40.4322	72.8187	34.0084	37.105	29.1521	42.1946	43.1671	43.3851	43.3238	47.2771	58.481	53.9444	45.9329	71.0169	38.6367	47.3292	73.2543
ENSMUSG00000003437	1135.79	600.014	775.421	1342.75	1351.55	1322.9	839.288	821.242	902.824	751.795	629.731	1078.65	1406.2	1136.84	1048.49	1222.23	1060.52	1019.11
ENSMUSG00000003438	892.771	866.866	952.548	597.492	597.391	650.393	873.044	797.26	880.099	856.282	868.008	765.451	639.314	960.49	893.629	892.998	828.26	1054.28
ENSMUSG00000003444	317.202	674.409	755.74	193.496	192.019	227.185	270.812	306.433	280.97	670.245	644.86	243.021	182.974	287.901	293.931	271.545	276.963	335.212
ENSMUSG00000003452	1111.49	1122.4	844.304	1268.28	1302.39	1589.29	1192.96	927.827	1104.26	1151.9	1240.55	1043.56	1420.78	1324.67	1285.21	1488.87	1209.52	1167.38
ENSMUSG00000003458	1858.45	766.595	698.666	1778.99	1879.37	1844.62	1252.79	1098.36	1199.29	733.956	720.503	1458.13	1630	1685.57	1643.25	2050.47	1411.11	1559.44
ENSMUSG00000003464	2735.87	2138.05	2284.93	2114.38	2243.93	2140.16	3183	3081.92	3138.19	1875.67	2104.78	2888.96	2103.1	3075.05	3067.54	3149.71	2991.38	3328.09
ENSMUSG00000003469	16030.2	6443.28	5057.95	12062.4	14971	14801.2	10807.2	11743.6	11705.7	4617.81	6121.44	10383.6	11400.5	13195.9	12593.7	18652.3	13961.2	15020.7
ENSMUSG00000003476	51.1617	24.2593	51.1699	45.7354	17.6249	39.2045	5.37022	22.9159	18.5936	22.9361	28.3663	29.8903	44.4677	18.8653	24.6586	17.4137	27.1704	30.4738
ENSMUSG00000003477	79.3006	87.3336	106.276	37.5265	18.5525	7.03671	16.1106	17.5866	24.7915	145.262	111.574	48.0844	20.4114	23.7867	14.7952	10.3394	23.6646	12.3067
ENSMUSG00000003484	1.27904	4.85186	1.96807	1.75905	0	1.00524	0.767174	1.06586	1.03298	0	0	0	0.728978	2.46069	3.94538	1.08836	1.75293	0
ENSMUSG00000003500	1670.43	656.619	667.177	1418.38	1566.76	1641.56	1232.08	1202.82	1149.71	685.535	618.385	1193.01	1427.34	1608.47	1492.34	1800.69	1401.47	1283.42
ENSMUSG00000003505	0	0	0	0	0	0	0	0	0	0	0	0	0	0	0	0	0	0
ENSMUSG00000003518	6979.73	6574.28	6384.43	5674.12	6161.29	7152.31	9331.13	9757.37	10226.5	7049.04	6038.23	6933.25	4645.05	8355.69	8116.64	8591.5	8236.15	6926.34
ENSMUSG00000003526	958.002	764.977	757.709	725.903	763.436	690.603	1407	1398.94	1488.52	573.403	763.998	1430.83	734.81	1090.91	1221.1	815.18	995.665	1258.8
ENSMUSG00000003527	822.424	625.89	608.135	674.891	741.173	713.723	643.659	635.783	607.392	642.211	601.365	648.489	685.969	697.196	704.251	852.728	652.967	657.531
ENSMUSG00000003528	996.374	834.521	1060.79	850.796	878.462	713.723	1178.38	1178.3	1251.97	805.313	864.226	1203.41	917.055	949.007	952.81	821.166	925.548	1066
ENSMUSG00000003531	1335.32	3509.52	4471.46	837.896	968.441	880.594	2008.46	2453.6	2159.96	3784.46	3865.38	1527	912.681	1555.98	1564.34	1513.91	1709.11	2107.97
ENSMUSG00000003534	2325.3	852.311	1007.65	2500.79	1884.94	1859.7	1873.44	1454.36	1669.3	863.927	722.394	2068.93	2394.69	1943.95	1905.62	2193.04	1802.89	2749.09
ENSMUSG00000003541	234.065	116.445	165.318	142.483	211.499	286.495	187.19	144.423	155.98	117.229	109.683	179.342	208.488	208.339	294.917	232.909	195.452	193.977
ENSMUSG00000003545	628.01	295.964	147.606	408.101	515.76	1300.79	474.113	570.766	610.491	219.167	366.87	196.236	268.993	504.442	621.398	741.716	485.562	907.768
ENSMUSG00000003546	578.127	554.73	614.039	552.929	556.575	614.204	654.399	803.655	644.579	621.824	567.325	654.987	615.987	593.847	594.767	464.729	596.873	512.194
ENSMUSG00000003549	365.806	462.544	549.093	424.519	456.392	483.522	354.434	367.72	294.399	486.756	527.613	350.886	415.518	350.239	314.644	331.405	367.239	306.496
ENSMUSG00000003555	0	0	0	0	0	1.00524	0	0	0	0	0	0	0	0	0	0.544179	0	1.17207
ENSMUSG00000003559	471.966	562.816	698.666	354.156	311.682	307.605	659.769	569.7	633.217	619.275	627.84	570.514	344.078	420.778	470.487	356.437	441.739	512.78
ENSMUSG00000003573	290.343	281.408	330.636	280.862	219.847	253.322	438.823	495.09	431.785	361.881	298.791	461.35	622.547	323.991	341.276	241.615	368.116	1046.07
ENSMUSG00000003575	6541.02	6226.56	3652.75	5479.46	6142.74	6311.93	11960.2	16669.4	13675.6	3412.39	5837.78	8387.47	4943.93	7656.03	8183.71	7103.71	9180.1	9098.19
ENSMUSG00000003581	576.848	572.52	547.125	702.449	699.43	585.052	487.155	541.455	490.665	670.245	574.89	604.303	710.754	576.622	448.787	460.375	494.327	582.518
ENSMUSG00000003585	1321.25	845.842	842.336	1121.1	1143.76	1270.63	1597.26	1708.57	1717.85	586.145	907.721	1423.04	1348.61	1529.73	1349.32	1205.9	1333.98	1457.47
ENSMUSG00000003604	254.529	373.594	456.593	168.869	193.874	223.164	288.457	269.129	336.751	496.949	455.751	269.013	196.095	242.788	327.467	253.587	275.21	240.274
ENSMUSG00000003617	496.268	211.865	265.69	486.085	443.405	468.444	619.109	326.152	411.126	244.652	179.653	556.219	599.949	499.521	602.657	565.402	467.156	615.336
ENSMUSG00000003623	1074.4	2293.31	1562.65	903.568	878.462	1028.36	2029.94	1488.47	2112.44	1681.98	2375.2	2084.52	790.941	1674.91	1769.5	1259.23	1546.96	1598.7
ENSMUSG00000003644	534.64	326.692	432.976	535.339	497.207	467.439	642.892	589.418	682.8	265.04	255.296	651.088	561.313	580.723	581.944	525.677	560.062	666.907
ENSMUSG00000003657	309.528	533.705	1025.37	1659.96	645.628	637.325	249.331	183.86	226.223	1292.07	457.642	574.413	1562.2	319.07	246.586	336.303	263.816	668.666
ENSMUSG00000003660	2729.48	1884.14	1535.1	3287.67	3326.47	3490.21	2267.77	1904.15	2291.15	1687.08	1970.51	2163.8	3290.61	2655.09	2425.42	3685.72	2562.79	2798.32
ENSMUSG00000003662	1779.15	2032.93	1796.85	1162.74	1297.75	1286.71	1367.87	1173.51	1268.5	1699.82	2017.79	1394.45	1291.02	1616.67	1639.31	1824.09	1494.37	1504.35
ENSMUSG00000003665	34.5341	22.642	27.553	12.8997	24.1183	19.0996	8.43891	12.7903	16.5277	15.2907	35.9306	25.9915	26.9722	14.7642	21.6996	23.9439	26.294	35.7481
ENSMUSG00000003680	406.735	350.952	478.242	365.297	373.833	334.746	408.904	361.325	403.895	410.302	423.603	418.464	397.293	373.205	406.375	403.237	370.745	477.618
ENSMUSG00000003721	1309.74	2039.4	2013.34	1166.84	1047.29	1264.6	1346.39	1038.68	1227.18	1595.33	1951.6	1243.7	1148.14	1462.47	1401.6	1437.72	1481.23	1468.02
ENSMUSG00000003731	3344.69	1552.6	1493.77	3039.65	3264.31	3661.1	3411.62	3295.09	3451.18	1271.68	1495.85	2733.01	3442.96	3617.22	3512.38	4153.72	3412.96	3276.52
ENSMUSG00000003746	896.608	651.767	549.093	928.781	860.837	794.143	648.262	647.507	655.942	565.758	692.137	913.603	1171.47	952.288	1014.95	1364.8	1243.7	1420.55
ENSMUSG00000003752	277.552	113.21	173.191	248.613	216.137	290.516	157.271	219.033	186.969	150.359	98.3364	172.844	229.628	192.754	214.037	251.411	190.193	189.875
ENSMUSG00000003762	514.175	493.273	747.868	502.503	512.977	451.355	606.067	700.267	574.337	598.888	644.86	518.531	494.247	560.218	533.613	568.667	580.22	604.788
ENSMUSG00000003778	1262.41	865.249	824.623	1818.28	1716.11	1537.02	990.421	896.917	931.748	1062.71	954.998	1165.72	1560.01	1057.28	938.015	1426.84	1105.22	962.269
ENSMUSG00000003779	7.67425	11.321	13.7765	20.5223	12.0591	14.0734	19.1793	13.3232	16.5277	12.7423	9.45542	18.1941	16.0375	29.5283	30.5767	17.9579	18.4058	18.7531
ENSMUSG00000003808	771.262	760.125	820.687	867.214	953.599	877.578	545.46	549.981	451.412	818.055	790.473	667.983	871.129	570.06	607.589	661.177	584.603	583.104
ENSMUSG00000003809	731.612	905.681	940.739	730.008	769.929	753.933	796.326	787.134	836.714	1011.74	1085.48	813.535	733.352	757.073	802.886	663.354	748.502	829.825
ENSMUSG00000003810	3765.5	3475.55	2253.44	3475.31	3696.59	4639.2	8419.73	9038.99	8955.93	2219.71	3118.4	4159.95	3383.19	4877.91	5837.2	4738.71	5434.96	4685.35
ENSMUSG00000003812	159.88	205.396	208.616	128.997	116.881	121.635	182.587	166.273	193.167	175.844	251.514	231.325	135.59	145.181	149.925	103.938	133.223	188.703
ENSMUSG00000003813	1931.35	1098.14	1188.72	1540.35	1621.49	1483.74	1663.23	1976.1	1889.32	886.863	953.107	1525.7	1551.27	1911.14	1751.75	2006.39	1771.34	1603.39
ENSMUSG00000003814	8917.48	5480.99	5553.91	7036.8	7337.52	10275.6	11321.2	6502.78	9041.67	4992.43	5996.63	7558.34	6969.76	13759.4	14788.3	13606.1	11884.9	12249.3
ENSMUSG00000003824	47.3246	189.223	224.36	43.39	35.2498	29.1521	75.183	73.0111	75.4075	285.427	200.455	48.0844	47.3836	42.652	57.2081	48.9761	52.5879	89.6633
ENSMUSG00000003847	1891.7	1246.93	1033.24	2618.06	2558.39	2960.44	2402.02	2533.01	2351.06	1218.16	1181.93	1875.29	2712.53	2119.48	2006.23	2416.7	2039.54	1722.36
ENSMUSG00000003848	654.869	591.927	535.316	637.364	643.772	657.43	523.212	497.222	504.094	593.791	495.464	560.118	664.828	597.948	555.313	545.267	553.05	576.658
ENSMUSG00000003849	167.554	368.742	289.307	121.961	84.4139	91.4772	172.614	180.663	205.563	336.396	410.365	256.017	135.59	136.979	198.256	119.719	220.869	202.182
ENSMUSG00000003863	6365.79	7235.75	4691.89	4932.98	5884.86	6211.4	11205.3	15027.5	12539.3	12851.9	9215.26	7953.41	4654.53	7827.46	7813.83	7008.48	7993.37	6615.75
ENSMUSG00000003865	580.685	299.198	293.243	487.844	542.661	606.162	671.277	660.83	707.591	267.588	347.96	497.738	591.201	616.814	647.043	546.356	560.938	620.025
ENSMUSG00000003868	720.101	504.594	665.209	578.143	631.713	654.414	689.689	556.377	592.93	466.368	582.454	614.7	636.398	691.455	683.538	637.234	702.926	680.972
ENSMUSG00000003872	1184.39	3305.74	2774.98	982.139	1140.05	1011.28	991.956	1033.88	893.527	2979.15	3519.31	1044.86	854.363	1116.33	993.25	969.727	1050.88	992.743
ENSMUSG00000003873	703.473	1379.55	1279.25	659.645	694.792	667.482	843.124	991.779	896.626	1608.08	1465.59	662.784	642.959	786.601	735.814	649.75	725.714	805.798
ENSMUSG00000003882	24.3018	33.9631	25.585	33.422	31.5393	34.1783	39.893	33.0415	27.8905	20.3877	56.7325	54.5822	16.7665	32.8092	37.4811	23.3997	26.294	37.5062
ENSMUSG00000003923	1151.14	1711.09	1436.69	828.515	810.745	832.342	1070.21	884.127	928.649	1236	1620.66	1043.56	880.606	1017.09	1022.84	1043.19	1062.28	1078.89
ENSMUSG00000003929	553.825	638.829	560.901	714.763	765.291	678.54	402.766	397.564	385.301	476.562	529.504	593.907	637.856	606.971	558.272	730.832	560.062	515.711
ENSMUSG00000003934	3421.44	1434.53	2584.08	3195.03	2460.99	2130.11	1993.12	1881.23	1860.4	2008.19	1380.49	3289.23	3891.29	2000.54	1830.66	2089.65	2194.67	3769.96
ENSMUSG00000003948	10002.1	18348.1	15313.6	6606.42	7845.86	7872.07	11717.8	13036.5	14369.8	16924.3	18674.5	9622.07	6834.9	11503.7	11858.8	13164.8	12715.8	14994.9
ENSMUSG00000003949	8595.16	4727.33	3766.89	6573	7622.3	9423.16	9789.9	8447.97	8827.84	3458.26	4686.11	7437.48	6057.08	8416.39	9372.26	10990.2	8042.45	6780.42
ENSMUSG00000003955	668.939	4352.12	3751.15	496.053	468.451	441.302	969.708	1053.07	1248.87	4630.55	4576.42	886.312	446.864	757.073	812.749	690.019	844.037	1006.22
ENSMUSG00000003970	9183.52	26014.1	26962.6	5375.08	5376.52	5440.38	15159.4	18337.5	17464.6	31939.8	26560.3	11071.1	5033.6	10495.7	11166.4	9848.55	11352.9	14796.2
ENSMUSG00000003974	1821.36	1774.17	1027.33	1937.89	1946.16	2080.86	3211.39	2550.06	3535.89	1108.58	1594.18	3080	1306.33	3114.42	3124.74	2768.24	2736.33	2259.16
ENSMUSG00000003992	2148.79	2877.16	2373.5	2051.64	2051.91	2193.44	2055.26	1981.96	2023.61	3106.57	3141.09	1723.24	1924.5	2268.76	2080.2	2872.72	2366.46	2209.35
ENSMUSG00000004018	156.043	527.236	368.03	167.11	135.433	124.65	108.939	130.034	121.892	425.593	472.771	142.954	137.048	99.2479	129.211	128.426	127.964	152.369
ENSMUSG00000004031	3164.35	1552.6	1265.47	2647.96	3004.58	2953.41	2380.54	2046.98	2229.17	1337.94	1469.37	2074.13	2453.74	3323.58	3178.01	4029.65	2861.66	2573.28
ENSMUSG00000004032	4893.61	10654.7	8472.56	2922.96	3009.22	2946.37	7279.71	7289.39	8411.55	7719.28	10227	6332.84	2611.2	5015.71	5787.88	4574.37	5328.04	7696.39
ENSMUSG00000004035	621.614	384.915	854.144	398.719	341.366	283.479	576.147	458.851	551.611	626.921	351.742	734.261	563.5	502.801	544.463	438.608	475.921	901.321
ENSMUSG00000004038	0	0	0	0.586352	0	0	2.30152	1.59878	0	0	0	0	0	2.46069	0	1.63254	0	0.586035
ENSMUSG00000004040	1346.83	617.804	610.103	1425.42	1306.1	1645.58	1285.78	1115.95	1265.4	614.178	639.187	1538.7	1432.44	1381.27	1410.47	1556.9	1355.89	1486.18
ENSMUSG00000004043	43.4874	32.3458	35.4253	93.8162	58.4404	40.2098	56.0037	59.155	72.3086	73.9053	37.8217	71.4768	54.6734	60.6971	58.1944	44.0785	35.9351	43.3666
ENSMUSG00000004044	691.962	226.42	285.371	611.565	558.431	664.466	961.269	751.961	801.592	203.877	253.405	764.151	675.763	974.434	1035.66	891.365	838.778	1034.35
ENSMUSG00000004054	736.728	383.297	431.008	705.967	682.733	705.681	723.445	744.5	757.174	328.751	359.306	683.578	632.753	513.464	698.333	657.912	638.944	732.543
ENSMUSG00000004056	2994.24	3634.05	2308.55	2877.23	2784.73	2879.02	6748.83	6787.37	7592.4	2306.35	2940.64	3623.22	1763.4	5006.69	5170.43	4050.32	4689.09	4653.12
ENSMUSG00000004069	1983.79	1618.91	1505.58	1566.14	1544.5	1661.67	1647.12	1448.5	1707.52	1432.23	1747.36	1793.42	1624.16	2071.08	1951.98	2249.09	1919.46	1905.78
ENSMUSG00000004070	2031.12	2002.2	2275.09	1496.96	1491.62	1625.48	1727.68	1457.02	1551.54	1590.24	1925.12	1822.01	1680.3	1823.37	1810.93	1937.82	1723.13	1810.85
ENSMUSG00000004071	7350.65	4549.43	4985.13	5658.29	5897.84	6512.98	6795.62	6359.43	6563.55	4281.41	4532.93	6228.87	6331.18	7453.44	7146.08	8165.41	7108.14	7791.92
ENSMUSG00000004085	149.648	140.704	186.967	277.344	242.11	242.264	257.003	247.811	270.641	173.295	130.485	289.806	360.115	221.462	249.546	205.7	220.869	198.666
ENSMUSG00000004096	1707.52	2335.36	2424.67	1215.51	1233.74	1239.47	1993.88	1717.63	1920.31	2349.68	2481.1	1832.4	1182.4	1712.64	1706.38	1576.49	1738.03	1791.51
ENSMUSG00000004098	23.0228	53.3705	59.0422	126.652	136.361	83.4353	30.6869	45.8318	21.6926	73.9053	60.5147	55.8818	172.039	28.7081	26.6313	17.9579	24.541	19.9252
ENSMUSG00000004099	1264.97	690.582	596.326	1569.08	1567.69	1838.59	1100.13	1012.03	1075.33	741.601	748.87	955.189	1659.88	1281.2	1159.94	1618.93	1194.62	1143.35
ENSMUSG00000004100	277.552	404.322	523.508	435.073	394.241	408.129	201.767	259.003	221.058	565.758	482.227	305.401	408.228	244.429	213.051	234.541	212.981	238.516
ENSMUSG00000004105	185.461	21.0247	53.138	143.656	87.1968	137.718	109.706	88.466	98.1331	53.5176	51.0593	101.367	156.001	93.5063	134.143	81.6268	90.276	99.0399
ENSMUSG00000004110	3669.57	1754.76	1582.33	4689.05	5422.9	5419.27	3196.05	4066.77	3582.37	1480.65	1717.1	2790.19	5168.46	3982.22	2976.79	4905.77	3561.96	3887.75
ENSMUSG00000004113	2524.83	1442.62	1204.46	2758.2	3335.74	3423.86	1913.33	2081.08	2009.15	1340.49	1333.21	1807.71	3228.65	2386.87	2011.16	3186.71	2158.74	1889.38
ENSMUSG00000004127	175.229	342.865	407.391	199.36	217.064	186.975	182.587	184.926	223.124	389.914	400.91	231.325	215.049	185.372	173.597	165.975	188.44	152.369
ENSMUSG00000004151	1623.1	1814.6	2338.07	1632.99	1520.38	1709.92	1775.24	1651.54	1622.81	2380.26	1739.8	1659.56	1832.65	1345.18	1633.39	2301.33	1598.67	1647.93
ENSMUSG00000004187	17443.6	27139.7	18869.9	16023.2	18481.1	17393.7	29233.2	46392.4	32168	19031.9	24614.4	25262.5	13744.2	17703	17819.3	13208.3	19935.2	13939.4
ENSMUSG00000004207	50066.8	21230.1	19993.7	41777	43519.6	44351.4	38373.3	32403.6	37844.2	16478.3	20913.5	39670.9	40428.4	49599.4	47987.7	60494.2	41497.1	51861.7
ENSMUSG00000004221	1291.83	908.916	812.815	1270.62	1308.88	1284.7	1207.53	1049.33	1232.34	624.372	745.087	1358.06	1205.73	1458.37	1304.94	1537.31	1341.87	1280.49
ENSMUSG00000004231	1.27904	4.85186	1.96807	5.86352	11.1315	1.00524	10.7404	5.86221	6.19788	7.64537	1.89108	5.19831	17.4955	4.92138	5.91808	9.79522	0.876466	5.27431
ENSMUSG00000004233	184.182	185.988	212.552	212.846	204.078	215.122	202.534	219.033	197.299	175.844	206.128	209.232	183.703	188.653	204.174	213.318	207.722	154.713
ENSMUSG00000004263	5004.89	4091.74	2780.89	5017.41	5203.05	6237.54	8477.27	10884	8858.83	2930.73	3674.38	5025.47	5487.02	5847.43	6606.55	6868.08	6558.59	6481.54
ENSMUSG00000004264	2093.79	3436.74	3599.61	1495.78	1601.08	1564.16	1933.28	2058.17	1942	3165.19	3318.85	1841.5	1565.85	1915.24	1773.45	1748.45	1887.03	1943.29
ENSMUSG00000004266	85.6958	95.42	129.893	126.066	99.256	87.4562	147.297	150.286	168.376	158.004	77.5345	201.434	92.5802	149.282	152.884	113.189	153.382	110.761
ENSMUSG00000004267	27565.9	11524.8	12810.2	22388.1	24841.8	24698.8	17549.9	15385.6	17108.2	10153.1	10527.7	19513.2	22744.1	25565	23754.2	32549	22451.5	23684.6
ENSMUSG00000004268	644.637	3467.47	2881.26	521.853	524.109	531.774	979.681	963.533	994.759	3779.36	3761.37	690.076	505.911	784.961	800.913	618.187	828.26	886.084
ENSMUSG00000004270	441.269	229.655	210.584	490.776	444.333	372.946	413.507	401.828	451.412	242.104	183.435	410.666	430.097	481.475	389.607	417.385	409.31	552.631
ENSMUSG00000004285	2661.69	8151.13	7740.44	1563.8	1737.44	1702.88	3351.01	3501.87	3464.61	8035.29	7639.98	2575.76	1641.66	2903.62	2825.88	2735.59	3159.66	3349.19
ENSMUSG00000004296	0	0	1.96807	0	0.927626	0	0	0	1.03298	0	0	0	0	0	0	0.544179	0	0
ENSMUSG00000004317	318.481	148.791	184.999	399.305	360.846	450.349	227.851	181.195	223.124	152.907	124.812	378.177	648.791	311.688	275.191	428.813	274.334	281.297
ENSMUSG00000004319	5806.85	4935.96	3359.5	6153.17	6331.05	6451.66	5552.04	4470.2	5461.36	3205.96	4152.82	5931.27	5728.31	6490.49	6160.72	8047.86	5900.37	6391.88
ENSMUSG00000004328	269.878	90.5681	159.414	92.6435	128.94	154.808	94.3624	160.411	107.43	135.068	160.742	337.89	314.19	102.529	72.9896	47.3436	82.3878	49.2269
ENSMUSG00000004341	74.1844	192.457	167.286	30.4903	99.256	31.1626	6.90456	31.4427	10.3298	201.328	359.306	315.797	5.83183	18.0451	7.89077	1.08836	35.9351	1.7581
ENSMUSG00000004344	0	0	0	0	0	0	0	0	0	0	0	0	0	0	0	0	0	0
ENSMUSG00000004347	292.901	329.927	586.486	436.246	274.577	189.991	333.721	306.966	357.411	812.958	425.494	470.447	277.012	234.586	191.351	204.611	297.998	225.623
ENSMUSG00000004356	466.85	313.754	328.668	579.315	620.582	749.912	396.629	356.529	357.411	395.011	361.197	374.278	677.95	414.217	326.481	470.715	360.227	352.207
ENSMUSG00000004359	0	1.61729	1.96807	2.34541	0	1.00524	0	2.13171	3.09894	5.09692	5.67325	0	0	0.820231	0	1.63254	1.75293	0
ENSMUSG00000004360	1655.08	1166.06	1261.54	1843.49	1864.53	2504.06	1505.19	1287.55	1405.89	1269.13	1416.42	1423.04	1928.15	1498.56	1531.8	1774.57	1569.75	1331.47
ENSMUSG00000004364	4443.39	5034.62	3753.12	4111.5	4357.99	4773.9	4265.49	3377.7	4179.44	4227.89	4956.53	3965.01	4423.44	4602.32	4619.06	5547.36	4549.73	4402.29
ENSMUSG00000004366	5194.19	4986.1	5866.83	3425.47	4003.63	4002.88	3611.85	3454.97	3420.2	3027.57	4561.3	4157.35	3326.33	5274.9	5080.67	5506.55	4822.31	4772.67
ENSMUSG00000004371	8.95329	6.46915	11.8084	3.51811	4.63813	10.0524	6.90456	9.05977	8.26384	5.09692	9.45542	6.49789	10.2057	4.92138	3.94538	3.80925	7.01173	4.10224
ENSMUSG00000004383	4382	2107.33	1700.42	3799.56	4317.17	4329.59	3285.04	2607.08	3345.82	1722.76	2025.35	2703.12	3715.6	4930.41	4084.46	6508.92	3877.48	4230.58
ENSMUSG00000004393	1044.98	823.2	824.623	766.361	865.475	848.426	867.673	790.865	875.967	894.509	900.156	895.409	872.587	1022.01	921.247	1065.5	915.907	1032.01
ENSMUSG00000004394	2041.35	1701.39	2074.35	1513.37	1483.27	1590.3	1742.25	1346.71	1506.08	1822.15	1683.07	1777.82	1690.5	1868.49	1911.54	1928.03	1837.95	2255.65
ENSMUSG00000004415	104.881	145.556	151.542	202.878	205.005	158.829	69.0456	103.921	86.7703	203.877	126.703	102.667	195.366	59.0566	72.0033	72.3758	65.7349	62.7057
ENSMUSG00000004446	266.041	328.309	299.147	271.481	252.314	173.907	115.076	115.645	120.859	300.718	249.623	210.532	228.17	181.271	150.911	189.918	122.705	186.359
ENSMUSG00000004451	603.708	472.248	529.412	549.998	522.253	648.382	790.189	756.757	730.317	428.141	523.83	671.882	533.612	669.308	689.456	536.56	567.95	547.356
ENSMUSG00000004455	1675.54	2269.06	2111.74	2066.3	1733.73	1800.39	1825.11	1698.97	1654.83	2102.48	2021.57	1886.99	1543.98	1807.79	2052.59	1983.53	2015.87	1797.37
ENSMUSG00000004460	1451.71	967.138	842.336	1169.77	1243.02	1782.3	1650.96	1022.16	1290.19	792.571	932.305	1164.42	1110.23	1782.36	1969.73	1761.51	1660.03	1576.43
ENSMUSG00000004462	425.921	378.445	328.668	350.052	392.386	369.93	397.396	393.301	393.565	326.203	353.633	396.371	384.172	434.722	425.115	429.901	404.927	414.327
ENSMUSG00000004473	158.601	270.087	226.329	123.134	133.578	133.697	286.923	347.469	299.564	239.555	240.168	193.637	112.263	214.9	216.996	182.844	236.646	214.489
ENSMUSG00000004500	295.459	262.001	206.648	299.039	260.663	305.594	289.992	314.427	303.696	239.555	266.643	305.401	278.47	266.575	279.136	283.517	301.504	234.414
ENSMUSG00000004508	594.754	860.397	1202.49	630.328	604.812	578.015	841.59	848.421	897.659	1817.05	835.859	846.025	727.52	679.971	669.729	672.605	707.308	622.955
ENSMUSG00000004530	2104.02	976.842	1287.12	2214.06	2157.66	2256.77	1864.23	1834.87	1992.62	1200.32	994.711	2045.53	2604.64	2138.34	2021.02	2434.66	2339.29	2369.34
ENSMUSG00000004535	4168.4	3034.03	2745.46	3828.88	3910.87	4285.36	3671.69	2801.07	3571.01	2398.1	3004.93	3918.23	3844.63	4303.75	4467.16	4592.33	4076.44	3630.48
ENSMUSG00000004540	0	1.61729	0	0	1.85525	1.00524	0	0	0	0	0	1.29958	0.728978	0	0	1.08836	0	0
ENSMUSG00000004542	0	0	0	0	0	0	0	0	0	0	0	0	0	0	0	0	0	0
ENSMUSG00000004552	1.27904	0	0	5.27716	0.927626	1.00524	2.30152	1.59878	2.06596	0	1.89108	2.59915	4.37387	1.64046	8.87711	6.53015	0.876466	1.17207
ENSMUSG00000004558	28972.9	46594.1	39133.2	19441.1	19545.1	20334.1	65067.1	74449.5	75649.2	33140.2	48824	54124.8	21810.3	42592.9	47398.9	30771.1	42128.2	54695.8
ENSMUSG00000004561	347.899	752.039	682.922	748.185	723.548	570.979	283.087	368.253	260.311	1060.16	665.662	366.481	661.912	274.777	260.395	190.463	275.21	230.898
ENSMUSG00000004562	539.756	572.52	671.113	887.736	723.548	644.362	781.75	837.762	794.361	698.278	552.197	770.649	900.288	593.027	597.726	456.566	606.514	574.9
ENSMUSG00000004565	1005.33	601.631	655.369	1318.7	1351.55	1425.44	866.906	927.827	781.966	603.985	671.335	966.886	1689.77	917.838	883.766	962.108	820.372	815.76
ENSMUSG00000004567	1450.43	925.089	812.815	1595.46	1827.42	1693.84	945.158	879.331	859.439	907.251	854.77	1050.06	1576.05	1231.17	1224.06	1504.11	1097.34	1207.82
ENSMUSG00000004568	1473.46	740.718	686.858	1459.43	1514.81	1721.98	1453.79	1400	1233.38	682.987	820.731	1226.8	1609.58	1549.42	1568.29	1615.12	1484.73	1344.95
ENSMUSG00000004591	840.331	1321.32	1147.39	995.625	913.711	1005.24	1046.42	799.392	936.913	1210.52	1369.15	1046.16	901.017	930.962	1049.47	958.843	929.054	846.234
ENSMUSG00000004609	120.23	176.284	161.382	200.532	185.525	127.666	214.809	269.661	256.179	142.714	134.267	232.624	121.739	176.35	135.129	181.756	138.482	169.95
ENSMUSG00000004610	1070.56	1783.87	2243.6	554.102	581.621	596.11	1377.84	1386.68	1487.49	1623.37	1851.37	1147.53	640.772	994.12	1102.73	923.472	1081.56	1401.21
ENSMUSG00000004612	1.27904	0	0	0	0	0	1.53435	2.13171	0	5.09692	0	1.29958	0	2.46069	2.95904	0.544179	1.75293	2.93017
ENSMUSG00000004613	0	0	0	0	0	0	0	0	0	0	0	0	0	0	0	0	0	0
ENSMUSG00000004626	564.057	1439.39	1535.1	1368.54	1417.41	1057.52	506.335	787.134	605.326	1865.47	1535.56	614.7	976.831	330.553	295.904	238.895	462.774	345.76
ENSMUSG00000004630	0	3.23458	13.7765	1.1727	0.927626	1.00524	14.5763	1.59878	1.03298	22.9361	49.1682	10.3966	8.01876	12.3035	2.95904	2.17672	1.75293	0.586035
ENSMUSG00000004631	823.703	619.421	738.028	635.019	627.075	612.194	728.048	525.467	645.612	479.11	563.543	860.32	685.969	755.433	819.653	798.311	733.602	845.648
ENSMUSG00000004633	1505.43	926.706	1021.43	1615.4	1182.72	1389.25	1575.77	932.091	1151.77	1070.35	917.176	1382.75	1217.39	1495.28	1269.43	1822.46	1387.45	1233.02
ENSMUSG00000004637	601.15	373.594	484.146	472.599	486.076	446.328	536.254	526.533	542.314	338.945	421.712	474.346	593.388	591.386	577.012	673.149	527.632	508.092
ENSMUSG00000004642	574.29	700.286	692.762	455.009	515.76	532.779	503.266	391.169	468.973	708.471	718.612	597.806	626.921	659.466	614.494	693.828	588.985	584.863
ENSMUSG00000004651	1.27904	9.70373	1.96807	1.75905	3.7105	2.01049	1.53435	1.06586	1.03298	7.64537	1.89108	2.59915	0	0	0	0	0.876466	0.586035
ENSMUSG00000004654	0	0	0	0.586352	0	0	0.767174	0.532928	0	0	0	1.29958	0	0	0.986346	0.544179	0	0.586035
ENSMUSG00000004655	264.762	35.5803	37.3934	211.087	14.842	178.933	12.2748	49.5623	87.8033	45.8722	58.6236	23.3924	125.384	13.1237	199.242	11.9719	127.088	12.8928
ENSMUSG00000004661	180.345	139.087	129.893	240.404	216.137	375.961	193.328	243.015	227.256	119.778	160.742	142.954	162.562	119.754	131.184	97.408	141.111	96.6957
ENSMUSG00000004665	168.834	101.889	114.148	138.965	113.17	129.676	248.564	217.967	204.53	104.487	81.3166	198.835	151.627	155.844	207.133	144.752	180.552	254.339
ENSMUSG00000004667	1516.94	4521.94	4550.19	981.552	1038.01	1038.42	1712.33	1824.21	1747.8	3511.78	4377.86	1449.03	896.643	1555.98	1495.3	1398.54	1624.97	1611.01
ENSMUSG00000004668	1.27904	9.70373	7.8723	7.62257	6.49338	3.01573	6.90456	7.46099	4.13192	7.64537	5.67325	10.3966	5.10285	5.74162	5.91808	8.70686	8.76466	4.68828
ENSMUSG00000004677	819.866	847.459	793.134	1587.84	1528.73	1749.12	1088.62	1359.5	1059.84	907.251	868.008	1141.03	1549.08	748.05	711.155	477.245	820.372	571.384
ENSMUSG00000004698	896.608	721.31	602.231	1085.92	1065.84	982.124	698.128	638.447	628.052	726.311	608.929	732.962	941.111	874.366	843.326	1296.23	804.596	797.593
ENSMUSG00000004707	15.3485	9.70373	9.84037	21.695	23.1906	14.0734	9.97326	11.7244	14.4617	10.1938	13.2376	10.3966	9.47672	12.3035	25.645	16.3254	15.7764	14.6509
ENSMUSG00000004709	2.55808	3.23458	0	0	0	1.00524	0	1.59878	1.03298	10.1938	0	1.29958	0.728978	0	0	0	0.876466	2.34414
ENSMUSG00000004730	143.253	121.297	92.4995	183.528	152.131	121.635	283.087	223.83	259.278	89.196	122.921	263.814	130.487	320.71	242.641	305.284	282.222	392.643
ENSMUSG00000004748	1917.28	3051.82	2851.74	1200.26	1311.66	1299.78	1779.84	1705.9	1652.77	3081.09	3018.17	1378.85	1433.17	1939.03	1803.04	1922.04	1680.18	2341.79
ENSMUSG00000004768	835.214	742.335	696.698	789.816	868.258	917.788	913.704	856.948	964.803	779.828	641.078	857.721	903.204	855.501	869.957	917.486	830.89	834.513
ENSMUSG00000004771	3750.15	10319.9	7785.7	2767.58	3037.05	3216.78	3973.19	3232.74	3842.68	8211.13	9918.74	4136.55	3206.78	4468.62	4195.92	4873.67	4447.19	4287.43
ENSMUSG00000004788	853.121	709.989	905.314	649.091	666.963	696.634	720.376	676.818	776.801	891.96	835.859	779.746	685.24	918.658	814.722	847.287	759.896	761.845
ENSMUSG00000004789	3663.18	2307.87	2381.37	3158.68	3100.13	3448.99	3363.29	3001.45	3300.37	2008.19	2059.39	3178.77	3179.07	3717.29	3652.44	3932.78	3345.47	3479.29
ENSMUSG00000004791	42.2084	147.173	177.127	40.4583	19.4801	39.2045	68.2785	59.155	75.4075	129.971	130.485	68.8776	61.2342	50.8543	45.3719	50.6086	56.0938	85.5611
ENSMUSG00000004798	4041.77	4052.92	3186.31	3674.08	3809.76	4200.92	5997	5655.96	6067.72	3491.39	4043.14	4882.51	3321.23	4580.99	5011.62	4949.85	4953.78	4319.66
ENSMUSG00000004814	6.39521	16.1729	15.7446	3.51811	4.63813	4.02098	11.5076	11.1915	7.23086	7.64537	13.2376	5.19831	2.18693	2.46069	7.89077	5.98597	10.5176	4.68828
ENSMUSG00000004815	854.4	852.311	921.059	1472.92	1528.73	1396.28	661.304	811.649	609.458	978.608	864.226	936.995	1804.95	704.578	631.261	785.794	666.114	641.122
ENSMUSG00000004821	0	0	0	0	0	0	0	0	0	0	0	0	0	0	0	0	0	0
ENSMUSG00000004837	139.416	148.791	179.095	147.174	147.492	149.781	276.183	227.56	374.972	68.8084	119.138	288.506	104.244	195.215	252.505	152.37	228.758	246.135
ENSMUSG00000004842	0	1.61729	3.93615	0	0.927626	0	0.767174	0.532928	1.03298	0	0	0	0	0	0	0	0	0.586035
ENSMUSG00000004843	1924.96	4531.64	2950.14	1394.34	1441.53	1383.22	1726.91	1542.83	1693.05	4164.18	4735.28	1902.58	1329.66	1939.85	1868.14	1892.11	1919.46	1829.01
ENSMUSG00000004846	607.545	323.458	368.03	813.856	818.166	863.505	659.769	651.771	636.315	359.333	404.692	640.692	874.045	655.364	716.087	612.201	656.473	723.167
ENSMUSG00000004849	7610.3	9415.85	8157.67	4489.11	5144.61	4520.58	8773.4	10452.8	10528.1	10721.4	9746.65	8084.67	4134.77	7489.53	7473.54	7119.49	8116.07	8609.44
ENSMUSG00000004864	10.2323	38.8149	31.4892	10.5543	12.0591	14.0734	13.042	12.2573	20.6596	48.4207	35.9306	15.5949	9.47672	12.3035	19.7269	18.5021	11.3941	16.409
ENSMUSG00000004865	1660.2	1250.16	1184.78	2014.7	2253.2	2340.21	1327.21	1384.55	1287.09	1485.75	1352.13	1321.67	1725.49	1458.37	1496.29	1551.45	1469.83	1006.22
ENSMUSG00000004872	0	0	1.96807	0	0.927626	0	0	0	0	2.54846	3.78217	3.89873	10.2057	0.820231	0	0.544179	0	0
ENSMUSG00000004880	342.783	588.693	637.656	433.9	318.176	374.956	394.327	301.104	332.619	685.535	673.226	543.223	403.125	335.474	378.757	370.042	326.045	403.778
ENSMUSG00000004885	44.7665	77.6298	53.138	59.8079	25.9735	41.215	134.255	93.2624	51.649	96.8414	47.2771	61.0801	61.9632	68.8994	95.6756	67.4782	70.9937	94.9376
ENSMUSG00000004891	251.971	168.198	186.967	338.911	333.945	572.989	715.006	444.462	630.118	119.778	145.614	339.19	264.619	364.182	636.193	360.246	499.585	584.277
ENSMUSG00000004892	6863.34	3951.03	3729.5	7417.93	7235.48	6419.49	9496.08	9276.14	10231.7	3659.59	3368.02	9793.62	7262.81	8312.22	8358.3	7270.78	7294.82	10037.6
ENSMUSG00000004894	479.641	682.496	1428.82	657.886	539.878	445.323	378.217	348.002	296.465	919.993	641.078	794.042	927.989	255.092	219.955	185.021	238.399	264.302
ENSMUSG00000004895	1397.99	784.385	873.825	1010.28	1068.62	1070.59	1117	1025.89	1100.12	726.311	903.938	1053.96	1027.86	1256.59	1294.09	1393.64	1247.21	1166.8
ENSMUSG00000004896	429.758	559.582	704.571	796.852	858.054	748.907	355.969	470.575	340.883	784.925	593.801	465.249	761.782	328.092	276.177	292.224	308.516	288.329
ENSMUSG00000004897	4053.28	3548.33	3542.53	3570.29	3776.36	3954.63	4939.06	5654.9	5538.84	3374.16	3617.64	4057.28	3428.39	4497.33	4527.33	4651.64	4620.73	4513.64
ENSMUSG00000004902	1905.77	2490.62	2097.97	1416.04	1348.77	1782.3	4749.57	4967.95	5419.01	2046.41	2743.96	3970.21	1576.78	3554.88	3465.03	2473.84	2967.71	3097.19
ENSMUSG00000004929	1304.62	494.89	560.901	905.327	1050.07	1029.37	900.662	861.744	823.285	423.044	518.157	936.995	975.373	1127.82	1021.85	1193.93	974.63	1100.57
ENSMUSG00000004931	419.526	383.297	460.529	447.973	485.148	609.178	602.231	622.993	479.303	440.883	516.266	452.253	535.07	446.206	456.678	283.517	474.168	424.875
ENSMUSG00000004933	3239.81	5298.24	5276.41	4245.77	4804.17	4194.88	3601.11	4918.92	4079.24	5117.3	5625.98	3245.04	4016.67	2913.46	2902.82	2641.44	3143.88	3670.92
ENSMUSG00000004934	629.289	346.1	320.796	544.721	624.292	631.293	432.686	482.833	457.61	259.943	340.395	389.873	556.21	456.048	482.323	530.574	471.539	482.307
ENSMUSG00000004936	8998.06	6590.45	5719.22	7546.93	7654.77	7022.64	6145.06	4969.55	5546.07	6325.27	7443.31	7741.58	6872.81	8401.62	7693.5	9906.78	7968.83	8540.28
ENSMUSG00000004937	3661.9	2607.07	2509.29	2964.01	3221.64	3189.64	3389.37	3563.15	3471.84	2971.5	2783.68	3160.57	3008.49	3846.88	3599.18	4115.08	3352.48	3722.49
ENSMUSG00000004939	3.83713	0	1.96807	2.93176	0.927626	3.01573	0	0.532928	1.03298	0	1.89108	1.29958	5.10285	1.64046	1.97269	0	0.876466	0.586035
ENSMUSG00000004945	1520.78	8796.43	9767.55	915.881	1034.3	956.992	2619.13	3148	2915.07	10015.4	9215.26	1984.45	1016.92	1921.8	1897.73	1643.42	2057.94	2218.73
ENSMUSG00000004947	236.623	114.827	106.276	226.918	204.078	252.316	185.656	191.321	192.134	101.938	119.138	181.941	200.469	210.799	176.556	214.407	177.923	209.8
ENSMUSG00000004948	0	1.61729	3.93615	0	0	0	0	0.532928	0	0	5.67325	3.89873	0	0	0	0.544179	1.75293	0.586035
ENSMUSG00000004951	184.182	43.6668	125.957	86.1937	79.7758	273.426	415.808	138.028	179.738	45.8722	71.8612	149.451	132.674	182.091	522.763	143.663	187.564	178.155
ENSMUSG00000004952	98.4862	131	216.488	238.645	192.019	166.871	88.9921	130.567	119.826	242.104	136.158	163.747	270.451	85.304	73.9759	74.0083	83.2642	74.4264
ENSMUSG00000004961	5652.09	4976.4	4750.93	3686.39	4325.52	4435.14	4214.85	4411.04	4028.62	3521.97	4451.61	4175.54	3298.63	5752.28	5113.22	6692.31	5452.49	5877.93
ENSMUSG00000004980	8590.05	7478.34	7880.17	11495.4	10916.3	10789.3	7904.96	6852.92	8202.89	9523.59	8937.27	8574.61	11232.8	8432.79	8426.35	9550.34	8254.55	9224.77
ENSMUSG00000004988	0	0	0	0.586352	0	0	0.767174	0	0	0	1.89108	0	0.728978	0	0	0	0	0
ENSMUSG00000004994	264.762	271.704	289.307	283.794	341.366	248.295	207.904	174.8	181.804	287.976	194.782	239.122	277.741	241.968	200.228	200.258	196.328	166.434
ENSMUSG00000004996	172.671	169.815	198.775	215.777	222.63	166.871	138.858	201.447	182.837	196.231	156.96	185.84	217.236	163.226	125.266	157.268	156.011	168.192
ENSMUSG00000005034	18061.4	11586.3	9080.69	14929.7	17148.1	17420.9	13984.8	11955.2	13397.7	8070.97	10030.3	13371.4	14309.8	17949.9	17782.8	24162.6	17494.3	15327.7
ENSMUSG00000005043	277.552	71.1607	98.4037	218.709	218.92	219.143	198.698	194.519	215.893	73.9053	64.2969	194.937	279.199	234.586	216.996	245.425	176.17	300.05
ENSMUSG00000005045	6653.58	3944.57	2619.51	7558.66	8405.22	9868.48	10519.5	11986.1	10814.3	2703.91	3644.12	6174.29	7999.81	8977.43	8801.16	10123.9	8680.52	7569.81
ENSMUSG00000005054	579.406	4586.63	2814.35	337.738	357.136	323.689	807.067	816.445	853.241	4760.52	4306	709.569	367.405	676.69	710.169	565.402	723.084	737.232
ENSMUSG00000005057	157.322	87.3336	88.5633	147.761	115.953	143.75	128.885	144.423	116.727	89.196	102.119	116.962	161.104	129.596	134.143	142.031	132.346	132.444
ENSMUSG00000005069	1378.81	709.989	637.656	1272.38	1404.43	1576.22	1042.59	881.462	906.956	596.339	678.899	969.485	1280.81	1437.04	1309.87	1621.11	1202.51	1316.82
ENSMUSG00000005078	1387.76	3016.24	3056.42	1052.5	1111.3	1127.88	1298.83	1121.81	1225.11	2933.28	3033.3	1360.66	1100.76	1314.83	1322.69	1356.64	1303.3	1369.56
ENSMUSG00000005087	117.672	43.6668	64.9464	90.8845	71.4272	67.3514	118.912	118.31	117.76	63.7115	45.386	106.565	129.758	150.922	116.389	184.477	155.134	205.698
ENSMUSG00000005089	90267.1	67678.7	34433.4	94499.3	101475	109047	237214	200419	264782	35268.1	58304	185390	72579.3	212555	203195	163398	168174	171813
ENSMUSG00000005102	482.199	536.94	499.891	691.308	665.108	709.702	405.835	537.724	433.851	723.762	557.87	495.139	725.333	421.599	394.538	427.725	475.044	354.551
ENSMUSG00000005103	4108.28	2128.35	2158.98	3596.09	3570.43	4205.94	3588.84	3125.62	3657.78	1901.15	2125.58	3789.57	4065.51	4199.58	3997.66	4730.55	3723.23	4760.36
ENSMUSG00000005107	15.3485	19.4075	29.5211	32.8357	24.1183	23.1206	18.4122	32.5086	36.1543	25.4846	18.9108	38.9873	37.1779	19.6855	20.7133	21.223	29.7998	50.985
ENSMUSG00000005124	121.509	118.062	47.2338	221.055	125.229	217.133	106.637	87.9331	130.155	142.714	109.683	61.0801	58.3183	111.551	137.102	168.695	130.593	66.808
ENSMUSG00000005125	3555.74	2207.6	4719.44	3020.3	2249.49	2569.4	4989.7	3488.55	4383.97	4549	2252.28	5293.18	3354.03	3719.75	3692.88	2820.48	3153.52	4121
ENSMUSG00000005131	1.27904	38.8149	49.2019	7.62257	8.34863	2.01049	9.20608	11.7244	14.4617	30.5815	24.5841	11.6962	9.47672	9.84277	6.90442	4.35343	11.3941	18.1671
ENSMUSG00000005142	1121.72	472.248	553.029	1070.09	1122.43	1064.55	911.402	970.994	1018.52	479.11	478.444	1025.37	1093.47	1031.85	978.455	1179.24	998.295	1183.2
ENSMUSG00000005148	139.416	63.0742	62.9784	164.178	197.584	192.002	132.721	151.884	109.496	63.7115	71.8612	110.464	158.917	175.529	174.583	250.322	214.734	176.982
ENSMUSG00000005150	427.2	451.223	562.869	560.552	556.575	481.512	476.415	469.509	409.06	486.756	423.603	439.257	555.481	435.543	414.265	386.367	395.286	474.102
ENSMUSG00000005161	7271.35	22955.8	20462.1	4095.67	4147.41	4147.64	8619.2	8516.72	8518.98	20645.1	22691.1	7412.79	4274	7580.57	7687.58	6947.53	7533.22	8920.62
ENSMUSG00000005198	1615.43	648.533	621.911	2134.91	2090.87	2019.54	1349.46	1291.82	1234.41	652.405	614.603	1082.55	2474.15	1785.64	1486.42	2151.68	1421.63	1887.62
ENSMUSG00000005202	0	1.61729	1.96807	1.75905	0.927626	0	1.53435	1.06586	0	0	1.89108	0	0	0	0	0	0	0.586035
ENSMUSG00000005204	1991.47	2647.5	2503.39	1862.25	1952.65	1907.95	2414.3	2457.33	2349	2561.2	2636.17	1981.86	1799.85	2117.84	1982.56	2049.92	2105.27	2034.13
ENSMUSG00000005220	6.39521	1.61729	7.8723	3.51811	6.49338	6.03147	0.767174	3.19757	2.06596	2.54846	5.67325	5.19831	4.37387	0.820231	5.91808	7.61851	2.6294	5.27431
ENSMUSG00000005225	437.432	435.051	364.094	530.648	483.293	584.047	461.071	431.139	428.687	410.302	376.326	406.768	511.014	435.543	436.951	453.845	446.121	385.611
ENSMUSG00000005232	0	0	0	0	0.927626	1.00524	0	0	1.03298	0	0	0	0	0	0	0.544179	0	0
ENSMUSG00000005233	10.2323	43.6668	49.2019	17.5905	11.1315	13.0682	33.7556	22.383	28.9234	68.8084	86.9899	16.8945	11.6637	20.5058	31.5631	14.6928	20.1587	29.3017
ENSMUSG00000005237	71.6263	66.3088	82.6591	124.893	108.532	104.545	69.8128	112.448	67.1437	91.7445	94.5542	72.7763	107.889	48.3936	63.1261	38.6367	85.0172	66.2219
ENSMUSG00000005251	15.3485	4.85186	15.7446	14.6588	7.42101	12.0629	6.90456	6.39513	11.3628	12.7423	11.3465	24.692	26.9722	4.92138	8.87711	5.44179	11.3941	11.7207
ENSMUSG00000005262	2196.11	2348.3	2863.55	1899.78	2050.98	1769.23	1570.4	1562.54	1553.6	2464.36	2373.31	2052.03	1973.34	1787.28	1624.51	1804.5	1760.82	1762.21
ENSMUSG00000005267	323.598	274.939	336.541	414.551	460.102	412.15	306.869	300.038	282.003	252.297	236.386	304.101	423.536	331.373	296.89	374.939	296.245	253.167
ENSMUSG00000005268	338.946	22.642	108.244	312.525	26.9011	467.439	16.8778	75.1428	216.926	25.4846	111.574	62.3797	473.836	21.326	419.197	19.5904	203.34	46.2967
ENSMUSG00000005299	2875.29	1366.61	1417.01	2217.58	2360.81	2598.56	2748.78	2645.45	2917.13	1271.68	1327.54	2456.2	2396.15	2929.04	2789.39	3075.7	2719.67	2794.21
ENSMUSG00000005312	5530.58	3695.5	4404.55	4971.67	5344.98	5903.8	5313.44	4738.79	5514.05	4707	3814.32	5254.19	5382.78	5617.76	5947.67	6798.97	5486.68	5388.59
ENSMUSG00000005320	7.67425	4.85186	0	8.20892	3.7105	2.01049	3.83587	2.66464	2.06596	2.54846	1.89108	2.59915	5.10285	0.820231	1.97269	3.80925	1.75293	4.10224
ENSMUSG00000005338	12475.8	5125.19	4190.03	12781.9	14463.5	13546.7	7367.94	7172.67	6876.55	3901.69	4052.59	7145.08	12547.9	11752.3	10725.5	16969.7	10741.1	10486.5
ENSMUSG00000005339	1.27904	1.61729	0	0	0	0	0	0	0	0	0	0	0	0	0	0	0	0.586035
ENSMUSG00000005354	3785.96	3572.59	3499.24	2489.65	2525	2561.36	5111.68	5659.16	5737.17	2884.85	3481.49	3958.51	2247.44	4307.03	4354.72	4252.21	4462.96	5288.96
ENSMUSG00000005355	0	0	0	0	0	0	0	0	0	0	0	0	0	0	0	0	0	0
ENSMUSG00000005357	217.437	87.3336	114.148	172.974	177.177	240.253	151.9	120.442	147.716	86.6476	109.683	183.24	302.526	219.002	195.296	281.341	176.17	217.419
ENSMUSG00000005360	19436.3	16391.2	13223.5	18663.6	17416.2	18539.7	35721.9	29316.4	37399	11748.4	14050.8	34411.5	14231.8	32679.6	32320.6	24312.3	27399.2	35547.7
ENSMUSG00000005362	2193.56	6320.36	5036.3	1960.76	2094.58	1972.29	1965.5	1768.25	1833.54	5346.67	6172.5	2327.54	2012.71	2168.69	2175.88	2498.33	2380.48	1937.43
ENSMUSG00000005364	0	0	0	0	0	0	0	0	0	0	0	0	0	0	0	0	0.876466	1.17207
ENSMUSG00000005370	549.988	224.803	236.169	506.021	509.267	639.335	432.686	317.625	348.114	150.359	225.039	413.266	539.444	475.734	506.982	612.201	459.268	460.623
ENSMUSG00000005371	3700.27	6001.76	4251.04	3719.23	3938.7	3998.86	3693.17	3292.43	4037.92	5943	6764.41	3818.16	3705.4	3930.55	3830.97	4310.44	3761.79	3447.64
ENSMUSG00000005373	52.4407	87.3336	120.053	80.3302	104.822	71.3723	70.58	96.4599	60.9458	101.938	102.119	81.8734	73.6268	44.2925	42.4129	30.474	63.1055	43.3666
ENSMUSG00000005374	748.24	338.013	326.7	674.891	717.982	815.253	644.426	619.262	572.271	328.751	325.267	562.717	747.932	762.815	724.964	865.789	659.102	794.077
ENSMUSG00000005378	671.497	1093.29	1169.04	531.821	585.332	572.989	626.781	648.573	620.821	1248.74	1149.78	569.215	577.351	667.668	608.575	491.938	583.726	562.593
ENSMUSG00000005397	177.787	79.2471	114.148	334.22	243.038	267.395	317.61	199.315	211.761	150.359	75.6434	233.924	259.516	256.732	293.931	282.429	222.622	312.356
ENSMUSG00000005410	168.834	77.6298	74.7868	141.897	130.795	138.724	143.461	99.6575	114.661	61.163	92.6631	168.945	124.655	154.203	143.02	190.463	156.887	124.825
ENSMUSG00000005413	161.159	109.976	135.797	110.234	108.532	172.902	171.08	128.969	159.079	89.196	105.901	180.641	129.758	139.439	192.337	134.412	148.999	185.773
ENSMUSG00000005417	8688.53	5948.39	5418.11	8916.65	9532.28	10015.2	12928.4	14040.5	13573.4	4551.55	5597.61	10395.3	8445.21	10183.2	10550.9	9730.46	10842.8	8096.66
ENSMUSG00000005442	5675.11	5450.26	3977.48	5525.19	5729.02	6077.71	10636.9	13976	11879.3	3967.95	5421.74	7350.41	4985.48	6953.92	7561.33	7114.6	7849.63	6902.9
ENSMUSG00000005447	269.878	600.014	745.9	219.882	206.861	227.185	280.018	270.194	319.191	721.214	671.335	261.215	270.451	292.002	291.958	327.052	318.157	348.691
ENSMUSG00000005465	16.6275	3.23458	5.90422	11.1407	6.49338	10.0524	8.43891	7.99392	6.19788	7.64537	3.78217	9.09704	15.3085	13.1237	5.91808	4.35343	6.13526	14.6509
ENSMUSG00000005469	7004.03	2686.32	2973.76	5205.63	6073.17	5965.12	4582.33	4180.29	3998.66	2087.19	2441.39	4620	6716.81	5883.52	5796.76	7331.72	5341.18	6420.6
ENSMUSG00000005470	31.976	9.70373	5.90422	18.1769	14.842	19.0996	17.645	13.3232	13.4287	15.2907	15.1287	14.2954	17.4955	9.02254	12.8225	12.5161	19.2822	19.9252
ENSMUSG00000005474	0	0	0	0	0	0	0	0	0	0	0	0	0	0	0	0	0	0
ENSMUSG00000005481	342.783	706.755	970.261	386.406	410.938	386.014	362.106	315.493	294.399	688.084	714.83	374.278	374.695	301.845	319.576	284.061	385.645	290.087
ENSMUSG00000005483	2137.28	1997.35	2017.28	1133.42	1441.53	2594.54	1973.17	1503.92	1375.93	1401.65	2044.26	1347.66	1441.19	1832.4	2602.97	2176.72	1827.43	1763.38
ENSMUSG00000005493	0	3.23458	0	0.586352	2.78288	0	1.53435	0.532928	1.03298	0	1.89108	3.89873	0	1.64046	0.986346	0	0	0
ENSMUSG00000005501	292.901	488.421	503.827	538.271	513.905	463.418	418.877	414.085	399.763	486.756	400.91	457.451	502.266	305.126	278.15	188.286	276.963	222.693
ENSMUSG00000005503	0	0	0	0	0	0	0	0	0	0	0	0	11.6637	0	0	0	0	0
ENSMUSG00000005505	864.632	724.545	647.496	707.14	743.956	797.159	642.892	524.401	574.337	596.339	743.196	725.164	704.922	841.557	816.694	943.062	773.919	777.082
ENSMUSG00000005506	5191.63	2954.79	2420.73	6869.69	7042.53	7019.62	4650.61	4609.82	4547.18	2538.26	2700.47	4509.53	5808.5	4886.94	4765.04	6333.15	5602.37	4834.79
ENSMUSG00000005510	2587.5	3439.97	3601.58	1887.47	1985.12	1846.63	2335.28	2151.43	2369.66	2889.95	3332.09	2408.12	1838.48	2427.88	2342.57	2517.37	2462.87	2581.48
ENSMUSG00000005514	2068.21	1348.82	1357.97	1701.59	1715.18	1882.82	1456.86	1266.24	1428.61	1689.63	1692.52	1595.88	1852.33	1743.81	1827.7	1992.24	1604.81	2134.92
ENSMUSG00000005533	477.083	216.717	184.999	639.71	651.193	839.379	754.899	757.29	675.569	198.78	196.673	578.312	676.492	689.814	811.763	810.827	677.508	536.808
ENSMUSG00000005534	1221.49	624.273	645.528	1620.68	1609.43	1625.48	1214.44	1034.41	1048.47	583.597	661.88	1195.61	1721.12	1237.73	1247.73	1423.03	1123.63	1211.33
ENSMUSG00000005540	0	1.61729	0	0.586352	1.85525	0	1.53435	0.532928	1.03298	0	0	1.29958	1.45796	0.820231	0.986346	2.17672	2.6294	2.34414
ENSMUSG00000005547	7.67425	24.2593	13.7765	18.7632	7.42101	4.02098	0	7.99392	9.29682	10.1938	30.2574	14.2954	0.728978	0.820231	1.97269	0.544179	7.01173	0
ENSMUSG00000005553	16.6275	11.321	25.585	9.96798	18.5525	8.04195	12.2748	19.1854	17.5607	7.64537	15.1287	19.4937	18.9534	13.9439	5.91808	7.61851	21.0352	12.8928
ENSMUSG00000005566	3303.77	1691.68	1781.11	3043.75	3114.97	3140.38	2268.53	2133.84	2252.93	1699.82	1584.73	2352.24	2929.03	2692	2542.8	3283.03	2698.64	3102.47
ENSMUSG00000005575	4827.1	4458.86	4103.43	3619.55	3937.77	3850.09	6547.06	7632.06	7116.2	4610.16	4710.69	4625.2	3443.69	5428.29	5467.32	5384.11	5257.92	5873.83
ENSMUSG00000005580	1286.72	409.174	371.966	1259.48	1583.46	1939.12	1024.94	875.6	852.208	252.297	332.831	779.746	1505.34	1242.65	1140.22	1893.2	1156.06	924.763
ENSMUSG00000005583	18680.4	7166.2	4365.19	17669.1	21244.5	21987.7	11629.6	9556.46	10829.8	4727.39	5729.99	9950.86	11715.4	19196.7	16872.4	31577.1	15856.1	11358.5
ENSMUSG00000005609	1495.2	522.384	669.145	1408.42	1456.37	1597.33	1124.68	772.212	888.362	596.339	586.236	1298.28	1664.26	1401.77	1382.86	1710.9	1239.32	1265.83
ENSMUSG00000005610	20894.4	22239.3	20184.6	18718.7	18344.7	21047.8	26310.2	21639.5	25972.2	19860.1	22131.4	22489.2	18232.5	23909.7	24725.7	23614.6	23093.1	19984.4
ENSMUSG00000005611	103.602	42.0495	125.957	86.78	74.2101	90.472	130.42	126.837	101.232	127.423	34.0395	183.24	225.254	95.1468	117.375	90.3337	111.311	104.9
ENSMUSG00000005615	1203.58	983.311	1039.14	1196.74	1116.86	1301.79	1786.75	1685.12	1851.1	795.119	915.285	1511.41	1170.74	1546.96	1596.89	1435	1472.46	1402.97
ENSMUSG00000005621	882.539	622.656	537.284	937.576	889.593	1143.97	1225.94	1336.05	1321.18	560.661	659.989	778.447	930.905	899.793	1060.32	987.685	901.007	898.391
ENSMUSG00000005625	2884.24	2723.51	3727.53	1944.93	2080.66	2009.48	2707.36	2615.08	2794.21	2387.91	2772.33	2636.84	2034.58	2815.03	2673	2696.41	2593.46	2918.45
ENSMUSG00000005628	2.55808	9.70373	13.7765	7.03622	6.49338	6.03147	6.13739	1.59878	2.06596	17.8392	13.2376	0	9.47672	2.46069	3.94538	2.72089	0.876466	2.34414
ENSMUSG00000005640	11.5114	4.85186	15.7446	15.2451	9.27626	8.04195	11.5076	14.389	7.23086	10.1938	13.2376	10.3966	5.83183	4.10115	11.8362	8.16268	8.76466	9.37655
ENSMUSG00000005649	6.39521	8.08644	3.93615	2.93176	10.2039	6.03147	6.13739	6.39513	3.09894	2.54846	5.67325	2.59915	1.45796	4.92138	3.94538	5.98597	3.50586	0
ENSMUSG00000005656	1088.46	1056.09	1159.2	831.446	840.429	957.998	1206.76	920.366	1019.55	881.767	1040.1	1122.83	919.242	1151.6	1199.4	1018.7	1145.54	1163.28
ENSMUSG00000005667	289.063	119.679	179.095	171.801	174.394	230.201	192.561	128.436	161.145	152.907	124.812	188.439	286.488	244.429	197.269	215.495	156.011	240.86
ENSMUSG00000005672	1044.98	481.952	338.509	1149.84	1289.4	1385.23	665.907	533.994	546.446	400.108	463.316	669.282	1476.91	1088.45	920.261	1480.71	981.642	1578.19
ENSMUSG00000005674	2262.63	5920.89	6949.27	1605.43	1768.98	1676.75	3789.07	4318.85	4309.59	5555.64	5977.72	2747.31	1555.64	2797.81	2866.32	2514.65	3192.96	3284.14
ENSMUSG00000005677	6.39521	38.8149	35.4253	12.3134	14.842	9.0472	18.4122	6.39513	11.3628	28.033	30.2574	10.3966	5.83183	8.20231	8.87711	2.72089	9.64112	7.61845
ENSMUSG00000005681	19.1856	50.1359	47.2338	9.38162	6.49338	17.0892	16.8778	20.2513	17.5607	96.8414	68.079	15.5949	16.0375	13.1237	17.7542	10.8836	8.76466	16.995
ENSMUSG00000005682	336.388	490.038	476.274	885.977	808.89	615.209	286.923	414.085	256.179	662.599	457.642	432.759	739.184	267.395	279.136	283.517	267.322	215.075
ENSMUSG00000005683	8160.29	5513.34	4113.27	7453.11	7633.43	7786.62	9389.44	9130.12	10681	3741.14	4833.61	8961.89	7789.13	9368.68	8850.48	9643.4	8428.97	9657.85
ENSMUSG00000005686	549.988	443.137	440.849	730.008	643.772	609.178	728.048	671.489	772.669	489.304	463.316	757.654	745.016	613.533	695.374	585.537	676.632	637.02
ENSMUSG00000005687	1606.48	5408.21	4130.99	1342.75	1400.71	1349.04	1559.66	1571.07	1664.13	4541.35	5712.97	1646.56	1340.59	1521.53	1499.25	1456.77	1550.47	1715.91
ENSMUSG00000005696	0	6.46915	11.8084	0.586352	0.927626	3.01573	0.767174	0	1.03298	10.1938	11.3465	3.89873	3.64489	0.820231	0	0	0.876466	2.93017
ENSMUSG00000005698	2179.49	2485.77	2202.27	2060.44	2101.07	2386.45	2016.13	1761.86	1989.52	2153.45	2700.47	1987.05	1951.47	2005.46	2134.45	2366.09	2179.77	2045.85
ENSMUSG00000005699	759.751	1379.55	1792.92	426.278	516.688	552.884	909.101	952.342	951.374	1360.88	1497.74	678.379	406.77	806.287	795.981	809.738	881.725	905.424
ENSMUSG00000005705	0	11.321	33.4573	1.75905	1.85525	0	0.767174	3.73049	4.13192	17.8392	11.3465	2.59915	2.91591	2.46069	0	0.544179	3.50586	0.586035
ENSMUSG00000005716	1894.26	7701.53	6384.43	912.363	1056.57	1357.08	2728.07	2357.67	2618.6	8440.49	6144.13	2039.04	1029.32	2060.42	2087.11	1844.77	1469.83	1582.88
ENSMUSG00000005718	83.1377	58.2224	64.9464	111.993	99.256	67.3514	71.3472	61.8196	68.1767	81.5507	60.5147	74.0759	91.8513	63.1578	67.0715	68.0224	70.1173	60.9476
ENSMUSG00000005732	0	0	0	0	0	0	0	0	0	0	0	0	0	0	0	0	0	0
ENSMUSG00000005763	2.55808	1.61729	3.93615	2.34541	0.927626	1.00524	2.30152	1.06586	1.03298	0	1.89108	2.59915	4.37387	2.46069	0	1.08836	2.6294	1.17207
ENSMUSG00000005774	471.966	362.273	336.541	762.843	703.14	582.036	431.152	470.042	437.983	377.172	295.009	492.54	794.586	419.958	358.044	440.241	404.927	395.573
ENSMUSG00000005779	3929.22	10481.6	9730.16	2235.17	2261.55	2313.07	4242.47	3661.75	4264.14	8830.41	10603.3	3721.99	2216.09	3895.28	3792.5	3892.51	3931.83	5037.55
ENSMUSG00000005800	1.27904	0	1.96807	2.34541	0.927626	1.00524	2.30152	3.73049	1.03298	0	1.89108	0	0	4.92138	1.97269	1.63254	0.876466	1.17207
ENSMUSG00000005802	3143.89	3144.01	2483.71	2569.98	2584.37	3151.44	3245.91	2508.49	2594.84	1929.18	2581.33	2616.05	1944.19	3490.08	3615.94	4236.43	3371.76	2353.52
ENSMUSG00000005803	209.763	153.642	183.031	125.479	115.953	123.645	248.564	223.83	307.828	119.778	183.435	270.312	124.655	205.058	216.01	180.667	219.993	235.586
ENSMUSG00000005804	1162.65	1232.37	1109.99	869.559	780.133	865.515	972.776	788.2	724.119	1055.06	1355.91	756.354	721.689	1239.37	1007.06	1382.21	1224.42	900.735
ENSMUSG00000005813	1014.28	735.866	649.464	881.873	955.455	1071.59	806.3	652.304	789.196	662.599	703.483	807.038	995.784	981.816	934.07	1116.11	859.813	1033.18
ENSMUSG00000005823	603.708	380.063	472.338	619.187	615.016	610.183	566.174	552.646	565.04	555.564	446.296	582.211	702.735	612.712	600.685	581.727	574.962	591.895
ENSMUSG00000005824	0	0	0	0.586352	0	0	0	0.532928	1.03298	0	0	0	0	0.820231	0	1.08836	1.75293	0.586035
ENSMUSG00000005836	1.27904	1.61729	1.96807	0.586352	0	4.02098	3.06869	0	3.09894	2.54846	0	0	2.91591	1.64046	2.95904	0.544179	3.50586	1.7581
ENSMUSG00000005846	1394.16	2162.31	2023.18	1199.68	1229.1	1210.31	1077.88	858.014	994.759	1941.93	1947.82	1390.55	1250.2	1289.4	1196.44	1335.96	1267.37	1211.92
ENSMUSG00000005864	2.55808	6.46915	3.93615	24.6268	14.842	10.0524	3.83587	7.46099	3.09894	58.6145	7.56434	3.89873	5.83183	1.64046	1.97269	4.89761	4.38233	1.17207
ENSMUSG00000005871	11478.1	19599.9	10706.3	12981.2	12786.4	13897.5	33336.8	40148.6	34481.9	31358.8	28931.7	22433.3	9952.74	21481.8	20498.2	14640.6	22420	11329.8
ENSMUSG00000005873	15972.7	14406.8	14792	11121.3	12273.4	12712.3	13747.8	11615.2	12399.9	10196.4	13615.8	13919.8	12033.2	16891	15703.6	18620.2	14741.3	16876.6
ENSMUSG00000005881	2536.34	4151.58	3654.71	1934.96	1876.59	1794.36	2321.47	2283.06	2274.62	3751.33	3604.41	2376.93	2022.19	2390.15	2469.81	2478.74	2456.73	2896.77
ENSMUSG00000005882	1463.22	1711.09	1875.57	1152.18	1153.04	1196.24	1457.63	1450.1	1407.95	1465.36	1505.3	1398.35	1226.14	1585.51	1526.86	1533.5	1557.48	1564.13
ENSMUSG00000005883	1.27904	30.7285	23.6169	16.4178	11.1315	13.0682	3.83587	11.1915	4.13192	76.4537	18.9108	7.79746	16.0375	1.64046	3.94538	1.63254	4.38233	1.7581
ENSMUSG00000005886	2712.85	1570.39	1190.68	3257.77	3261.53	3710.36	2977.4	2742.45	2716.74	1325.2	1560.14	2422.41	2910.81	2961.85	2946.22	3833.2	2948.43	2495.34
ENSMUSG00000005891	0	0	0	0	0	0	0	0	0	0	0	0	0	0	0	0	0	0
ENSMUSG00000005892	92.091	109.976	417.232	335.393	68.6443	36.1888	13.8091	10.6586	14.4617	514.789	68.079	103.966	100.599	13.1237	14.7952	24.4881	20.1587	16.409
ENSMUSG00000005893	4275.84	3701.97	2713.97	4491.45	4463.74	4372.81	6010.81	5917.63	6231.97	2510.23	2953.87	4899.41	3760.07	5295.41	5372.63	5934.82	5397.28	4255.78
ENSMUSG00000005897	230.228	231.272	198.775	292.003	290.347	255.332	217.11	148.687	166.31	282.879	189.108	239.122	259.516	231.305	229.819	285.15	205.969	230.898
ENSMUSG00000005899	817.308	1229.14	1021.43	1962.52	2243	1871.76	715.773	1032.28	864.604	1253.84	1214.08	982.48	1731.32	649.623	558.272	599.685	669.62	586.035
ENSMUSG00000005907	450.223	423.729	438.881	545.307	599.246	552.884	365.175	357.062	355.345	598.888	525.722	383.375	538.715	389.61	406.375	400.516	382.139	338.728
ENSMUSG00000005917	189.298	143.939	110.212	188.219	187.38	225.175	207.137	254.739	253.08	63.7115	107.792	166.346	184.432	203.417	215.023	244.336	180.552	275.436
ENSMUSG00000005936	2017.05	1255.02	1371.75	1728.56	1784.75	2231.64	2035.31	1720.82	1880.02	1021.93	1146	1650.46	1727.68	2055.5	2159.11	2237.66	2033.4	2055.22
ENSMUSG00000005947	1.27904	79.2471	127.925	3.51811	4.63813	5.02622	6.13739	11.7244	9.29682	163.101	79.4256	14.2954	6.5608	8.20231	2.95904	3.80925	2.6294	6.44638
ENSMUSG00000005949	396.503	260.383	261.754	549.411	565.852	472.465	312.24	342.673	280.97	326.203	238.277	388.574	492.789	396.992	355.085	347.73	331.304	336.97
ENSMUSG00000005950	7.67425	1.61729	19.6807	5.27716	7.42101	14.0734	9.20608	7.99392	5.1649	15.2907	5.67325	15.5949	58.3183	12.3035	5.91808	9.79522	13.147	25.1995
ENSMUSG00000005951	127.904	74.3953	102.34	123.72	121.519	82.43	91.2937	93.2624	78.5065	91.7445	69.9701	84.4725	103.515	92.6861	77.9213	82.171	97.2877	87.9052
ENSMUSG00000005952	1.27904	1.61729	1.96807	4.10446	2.78288	2.01049	3.06869	6.39513	0	2.54846	0	3.89873	2.91591	4.10115	3.94538	1.08836	0.876466	1.17207
ENSMUSG00000005958	744.402	405.939	334.573	669.027	813.528	1083.65	797.861	836.697	870.802	300.718	442.514	515.932	524.135	752.152	927.165	1082.37	651.214	795.249
ENSMUSG00000005968	75.4635	32.3458	43.2976	43.9764	44.526	65.3409	32.9885	29.311	33.0553	28.033	37.8217	57.1814	101.328	45.9329	58.1944	74.0083	54.3409	48.0548
ENSMUSG00000005973	809.634	511.063	521.54	644.987	705.923	513.68	621.411	624.591	784.032	527.531	451.969	765.451	667.015	634.859	724.964	704.712	904.513	755.399
ENSMUSG00000005980	0	0	0	0	0	2.01049	0	0	0	2.54846	1.89108	1.29958	0	0.820231	3.94538	0.544179	0	0.586035
ENSMUSG00000005981	1891.7	1381.16	1503.61	1569.66	1588.1	1619.45	1778.31	1779.45	1846.97	1266.58	1452.35	1876.59	1676.65	1759.4	1872.08	1913.88	1802.01	1715.91
ENSMUSG00000005982	2871.45	2021.61	1901.16	2325.47	2502.73	2615.65	3090.18	3486.41	3322.06	2031.12	2106.67	2599.15	2208.8	2668.21	2814.04	2902.65	2736.33	2697.52
ENSMUSG00000005983	152.206	208.63	257.818	106.13	102.039	102.535	149.599	145.489	188.002	150.359	211.801	115.662	86.0194	164.866	133.157	142.575	141.987	161.16
ENSMUSG00000005986	1234.28	892.743	865.953	1309.91	1452.66	1387.24	943.624	1036.01	969.968	871.573	813.166	925.299	1405.47	1061.38	907.438	1167.26	857.184	968.715
ENSMUSG00000005994	1.27904	4.85186	7.8723	13.4861	16.6973	1.00524	0	0.532928	3.09894	7.64537	3.78217	1.29958	12.3926	3.28092	3.94538	0	1.75293	7.03242
ENSMUSG00000006005	2107.86	1062.56	1113.93	2506.65	2725.36	3067	1836.61	1438.9	1776.72	968.414	1119.52	1831.1	2902.06	2134.24	1955.92	2502.68	1951.01	1919.26
ENSMUSG00000006007	0	0	0	0.586352	0	0	0	0	1.03298	0	0	0	0	0	0	0	0	0
ENSMUSG00000006010	1078.23	1746.67	1887.38	1325.15	1307.02	1269.62	1315.7	1426.65	1402.79	1771.18	1658.48	1598.48	1310.7	1186.05	1105.69	985.508	1227.93	1033.18
ENSMUSG00000006014	49.8826	59.8397	55.1061	53.9443	41.7432	72.3776	134.255	99.1246	56.8139	175.844	68.079	59.7806	74.3558	53.315	91.7302	144.752	86.7701	84.975
ENSMUSG00000006019	313.365	219.951	389.679	290.244	331.162	252.316	330.652	403.426	383.235	252.297	211.801	369.08	299.61	303.485	245.6	253.043	275.21	297.706
ENSMUSG00000006021	596.034	645.298	655.369	511.885	540.806	448.339	543.926	546.251	552.644	540.273	677.008	564.017	470.191	459.329	474.432	491.938	526.756	540.324
ENSMUSG00000006024	7912.15	4072.33	4605.29	5619.59	6333.83	6590.38	5839.73	5755.09	5398.35	3521.97	3562.8	6108.01	5176.48	7231.97	6646.99	7819.31	6552.46	6033.81
ENSMUSG00000006050	1939.03	3211.93	2895.04	1708.04	1792.17	1649.61	1394.72	1442.1	1383.16	3149.89	3156.22	1690.75	1664.99	1613.39	1414.42	1590.09	1550.47	1551.82
ENSMUSG00000006056	0	0	0	1.75905	0	3.01573	0	1.06586	1.03298	0	0	0	0.728978	2.46069	0	0.544179	3.50586	3.51621
ENSMUSG00000006057	3429.11	8487.53	6730.81	2069.23	2172.5	2479.94	3608.02	3875.98	3978	8883.93	8759.5	2864.27	2227.03	3221.05	3396.98	3132.84	3441.88	3627.55
ENSMUSG00000006058	1628.22	3058.29	3298.49	1142.8	1211.48	1151	2257.79	2449.34	2625.83	3519.42	3651.68	1889.59	1120.44	1797.95	1806.99	1554.72	1709.11	2129.65
ENSMUSG00000006095	1931.35	3522.45	3721.63	1224.3	1325.58	1433.48	2468	2645.99	2579.35	3399.64	3443.67	2026.04	1310.7	2262.2	2223.22	2168.55	2142.96	2308.39
ENSMUSG00000006127	1030.91	753.656	759.677	1149.25	1246.73	1084.66	774.078	832.966	846.01	644.76	680.79	1077.35	1188.23	833.354	808.804	934.899	873.836	925.935
ENSMUSG00000006134	1254.74	580.606	732.124	1186.78	1181.8	1602.36	1443.05	1232.13	1319.11	466.368	540.85	1232	1334.76	1412.44	1587.03	1830.07	1422.5	1551.23
ENSMUSG00000006143	3.83713	8.08644	11.8084	2.34541	0	4.02098	10.7404	14.389	8.26384	25.4846	18.9108	11.6962	3.64489	4.10115	20.7133	5.98597	11.3941	9.37655
ENSMUSG00000006154	124.067	266.853	171.222	62.1533	196.657	186.975	198.698	45.2989	149.782	63.7115	128.594	280.709	158.188	138.619	152.884	13.6045	368.116	275.436
ENSMUSG00000006169	1674.27	1166.06	1155.26	1291.15	1422.98	1697.86	1795.95	1492.2	1513.32	1169.74	1386.17	1421.74	1538.87	1764.32	1759.64	1849.12	1654.77	1666.68
ENSMUSG00000006179	31.976	25.8766	19.6807	15.2451	23.1906	33.1731	29.1526	26.1135	24.7915	33.13	32.1484	18.1941	8.74774	43.4722	31.5631	14.1487	20.1587	23.4414
ENSMUSG00000006191	299.296	258.766	269.626	298.453	258.808	263.374	236.289	185.992	200.398	277.782	262.861	320.996	295.236	294.463	267.3	242.704	198.958	205.112
ENSMUSG00000006200	0	0	0	0	0	0	0	0	0	0	0	0	0	0	0	0	0	0
ENSMUSG00000006204	0	0	0	1.1727	0	1.00524	0	0	0	0	0	0	0.728978	0.820231	0	0.544179	0	0.586035
ENSMUSG00000006205	4466.41	2000.59	2060.57	3379.14	3059.31	3274.08	6833.22	5229.09	7319.69	1429.69	1821.11	5650.56	3055.88	7338.6	7077.03	5247.52	5137.84	7462.57
ENSMUSG00000006215	841.61	874.953	834.463	781.02	758.798	942.919	1092.46	1112.75	1059.84	782.377	926.631	786.244	605.052	800.545	882.78	673.149	851.048	675.698
ENSMUSG00000006216	2.55808	37.1976	17.7127	2.34541	3.7105	1.00524	2.30152	6.39513	9.29682	45.8722	37.8217	1.29958	2.91591	2.46069	0	4.35343	0	3.51621
ENSMUSG00000006218	78.0216	37.1976	80.691	65.085	51.947	54.2832	55.2365	52.7598	43.3851	73.9053	49.1682	85.7721	121.01	70.5398	71.0169	73.4642	56.0938	62.7057
ENSMUSG00000006219	29.418	22.642	31.4892	33.422	28.7564	11.0577	27.6183	29.311	35.1213	25.4846	35.9306	55.8818	40.0938	22.9665	18.7406	17.9579	35.0586	28.1297
ENSMUSG00000006221	14.0695	8.08644	7.8723	15.8315	9.27626	10.0524	17.645	19.1854	11.3628	15.2907	9.45542	3.89873	5.10285	11.4832	19.7269	19.5904	16.6528	12.8928
ENSMUSG00000006235	195.693	200.544	179.095	157.142	162.335	171.897	147.297	189.722	196.266	150.359	217.475	232.624	110.076	163.226	146.966	163.254	167.405	134.788
ENSMUSG00000006241	152.206	260.383	322.764	348.879	381.254	294.537	160.339	207.842	159.079	323.654	259.079	150.751	338.246	141.9	124.28	110.468	122.705	110.761
ENSMUSG00000006262	1060.33	1394.1	905.314	1168.6	1136.34	1102.75	1016.51	911.306	1103.22	1332.84	1448.57	1122.83	1062.12	1013.81	1149.09	1282.09	1039.49	1103.5
ENSMUSG00000006269	0	0	0	0	0	0	0	0	0	0	0	0	0	0	0	0	0	1.17207
ENSMUSG00000006270	26.8599	8.08644	27.553	22.8677	18.5525	15.0787	20.7137	12.7903	14.4617	10.1938	5.67325	18.1941	18.9534	11.4832	18.7406	21.7672	22.7881	14.0648
ENSMUSG00000006273	23099.5	12548.5	12835.8	16419	18852.1	19111.7	15740.9	12320.8	14788.1	9673.95	12496.3	17361.1	17709.1	23539	21700.6	29613.7	20371.7	22776.2
ENSMUSG00000006276	1190.79	734.249	749.836	1419.56	1486.06	1414.38	727.281	865.475	731.35	942.93	677.008	939.594	1514.82	918.658	844.312	1114.48	845.789	842.718
ENSMUSG00000006281	126.625	195.692	184.999	191.737	192.946	181.949	203.301	223.297	194.2	191.134	194.782	155.949	201.927	158.305	140.061	176.314	161.27	162.332
ENSMUSG00000006288	856.958	1337.5	1338.29	794.506	778.278	705.681	850.028	802.056	736.514	1108.58	1274.59	851.223	758.137	870.265	717.074	835.315	781.807	856.197
ENSMUSG00000006289	471.966	938.027	915.154	452.077	432.274	453.365	691.223	660.83	721.02	802.764	869.899	622.498	391.461	486.397	568.135	458.199	533.768	582.518
ENSMUSG00000006299	3943.29	2448.57	2759.24	2847.91	2976.75	3096.15	3815.15	3546.63	3496.64	2064.25	2426.26	3362.01	3124.4	3982.22	3962.15	4247.86	3718.84	4448.59
ENSMUSG00000006301	1057.77	768.212	946.644	1081.23	880.317	956.992	1417.74	1081.84	1260.24	764.537	659.989	1606.28	1089.09	1393.57	1156.98	966.462	1039.49	1502.59
ENSMUSG00000006304	5273.49	3716.53	3422.48	4027.06	4466.52	4548.73	4464.95	4311.39	5040.94	3789.56	3600.63	4453.65	4196.73	4909.9	5092.5	5754.15	5189.55	6194.39
ENSMUSG00000006307	1450.43	1010.81	970.261	2195.3	2247.64	1920.02	1270.44	1643.02	1343.91	1106.03	958.78	1263.19	1985.01	1088.45	1075.12	1218.42	1099.96	1115.22
ENSMUSG00000006310	0	1.61729	0	0.586352	0.927626	1.00524	0	0	0	0	0	0	0.728978	0	0	0	0	0
ENSMUSG00000006311	0	0	0	0	0	0	0	0	0	0	0	0	0	0	0.986346	0	0	0
ENSMUSG00000006313	10.2323	9.70373	5.90422	14.0724	11.1315	25.1311	6.13739	10.6586	7.23086	7.64537	5.67325	2.59915	11.6637	9.02254	4.93173	1.63254	3.50586	4.68828
ENSMUSG00000006315	1628.22	8702.63	6980.76	1101.75	1116.86	1116.83	2042.98	2186.07	2187.85	9064.87	8003.07	1655.66	1101.49	1785.64	1610.7	1565.06	1782.73	1998.96
ENSMUSG00000006333	6876.13	39840.3	34864.4	4036.44	3854.28	3741.52	13612.7	17172.5	17052.4	45354.9	41798.6	9479.12	3566.89	8410.65	9064.52	7534.7	10084.6	12870.5
ENSMUSG00000006335	451.502	897.595	993.877	378.783	459.175	452.36	491.758	511.078	500.995	746.698	833.968	424.962	398.751	513.464	475.419	475.068	489.068	537.394
ENSMUSG00000006342	202.089	97.0373	135.797	309.007	373.833	316.652	135.79	114.047	119.826	94.293	100.227	123.46	362.302	195.215	169.652	296.578	151.629	142.992
ENSMUSG00000006344	57.5569	42.0495	61.0103	63.326	52.8747	61.3199	63.6754	75.1428	61.9788	53.5176	35.9306	57.1814	52.4864	103.349	89.7575	65.8457	67.4879	87.3192
ENSMUSG00000006345	46.0455	27.4939	51.1699	53.358	41.7432	46.2412	52.1678	49.5623	52.682	22.9361	32.1484	63.6793	56.1313	57.4162	60.1671	50.6086	50.835	65.0498
ENSMUSG00000006356	3617.13	2136.44	1767.33	2408.73	2777.31	2987.59	3880.36	3746.48	3707.36	1674.34	2174.75	3326.92	1737.16	3755.02	3905.93	4223.37	4040.51	3973.32
ENSMUSG00000006360	131.741	221.568	368.03	57.4624	61.2233	66.3461	159.572	146.022	116.727	374.623	251.514	159.848	72.8978	91.0456	138.088	105.027	141.111	222.693
ENSMUSG00000006362	853.121	588.693	421.168	698.931	762.508	1501.83	1813.6	1600.91	1646.57	300.718	559.761	539.325	720.231	955.569	1358.2	1078.02	1206.02	1266.42
ENSMUSG00000006369	253.25	122.914	139.733	199.36	166.045	219.143	444.194	314.96	338.817	150.359	158.851	285.907	336.788	376.486	433.992	331.949	337.439	515.124
ENSMUSG00000006373	8454.47	22155.2	16663.7	5379.78	5957.21	5591.17	6779.51	5965.59	6394.14	18453.4	23610.2	7662.31	7006.94	8138.33	7319.67	8322.13	8135.36	9121.63
ENSMUSG00000006378	355.574	315.371	356.221	201.705	239.327	241.259	456.468	444.995	442.115	341.493	330.94	328.793	236.189	400.273	485.282	383.102	390.027	434.252
ENSMUSG00000006386	384.992	195.692	202.712	554.102	500.918	448.339	626.014	382.109	575.37	114.681	166.415	605.603	423.536	629.937	719.046	629.071	448.75	677.456
ENSMUSG00000006389	16.6275	45.2841	29.5211	19.936	20.4078	43.2255	72.1143	71.4123	70.2426	25.4846	24.5841	50.6835	9.47672	45.1127	37.4811	31.5624	42.0704	22.2693
ENSMUSG00000006390	491.152	179.519	240.105	436.832	327.452	370.935	424.247	293.11	384.268	196.231	162.633	478.244	446.135	369.924	372.839	397.795	369.869	483.479
ENSMUSG00000006392	425.921	747.187	690.794	360.606	368.267	406.119	339.858	363.457	374.972	601.436	678.899	362.582	355.741	297.744	351.139	299.298	322.539	304.152
ENSMUSG00000006395	341.504	415.643	464.465	286.14	324.669	229.196	421.946	450.857	410.093	417.947	480.336	352.185	274.096	344.497	381.716	386.367	340.945	365.686
ENSMUSG00000006398	33.2551	24.2593	45.2657	29.3176	25.0459	14.0734	29.9198	16.5208	29.9564	20.3877	32.1484	24.692	18.9534	34.4497	25.645	21.7672	33.3057	35.1621
ENSMUSG00000006403	702.194	1077.11	1846.05	774.57	594.608	632.299	1099.36	1026.95	1060.87	2984.24	1096.83	1017.57	723.147	712.781	717.074	626.35	618.785	798.765
ENSMUSG00000006411	121.509	80.8644	74.7868	138.965	157.696	138.724	94.3624	100.723	84.7043	43.3238	30.2574	154.65	192.45	129.596	107.512	148.017	113.064	139.476
ENSMUSG00000006412	2647.62	5126.8	5394.49	1793.65	1859.89	2046.68	4187.23	4511.23	4941.77	6129.04	5860.47	3073.5	1795.47	3116.88	3362.45	2768.78	3193.84	3668.58
ENSMUSG00000006418	1766.36	2175.25	2048.77	1367.37	1354.33	1396.28	2481.04	3261.52	2811.77	2082.09	2229.59	2210.58	1252.38	1956.25	1942.12	1631.45	2128.06	2215.21
ENSMUSG00000006423	1349.39	1922.96	1497.7	1210.82	1196.64	1094.71	1525.14	1551.89	1799.45	1495.95	1630.11	1612.78	1140.85	1533.01	1478.53	1558.53	1421.63	1578.19
ENSMUSG00000006435	7539.95	11148	6886.29	5064.32	6034.21	5378.06	16590.9	23446.2	19961.3	7553.63	10888.9	11765.1	4444.58	10345.6	10956.3	8063.1	12481.7	12629.6
ENSMUSG00000006442	1621.83	752.039	901.378	1026.7	1120.57	1126.88	1051.8	949.144	1023.68	772.183	767.78	1181.32	1046.81	1195.08	1078.08	1258.69	1260.36	1189.06
ENSMUSG00000006445	28.1389	4.85186	9.84037	42.2173	21.3354	44.2307	37.5915	28.7781	34.0883	28.033	13.2376	23.3924	28.4302	41.8318	48.331	25.5764	22.7881	52.7431
ENSMUSG00000006456	594.754	375.211	312.924	568.175	575.128	728.802	681.25	695.471	707.591	321.106	412.256	482.143	574.435	725.084	722.992	791.236	666.99	775.91
ENSMUSG00000006457	30.697	17.7902	23.6169	39.2856	36.1774	25.1311	25.3167	26.1135	15.4947	15.2907	17.0198	24.692	41.5518	28.7081	21.6996	41.3576	21.9116	35.7481
ENSMUSG00000006462	1.27904	11.321	3.93615	1.1727	0	1.00524	1.53435	2.66464	1.03298	2.54846	5.67325	0	2.18693	2.46069	0	1.63254	0.876466	4.10224
ENSMUSG00000006463	597.313	585.458	625.848	665.509	754.16	632.299	420.411	469.509	422.489	680.438	544.632	531.527	637.856	533.15	456.678	502.821	467.156	466.484
ENSMUSG00000006464	1201.02	794.088	734.092	1287.63	1261.57	1426.44	1467.6	1504.46	1455.47	680.438	809.384	1081.25	1245.09	1293.5	1276.33	1313.65	1346.25	1142.77
ENSMUSG00000006469	7.67425	4.85186	11.8084	4.10446	3.7105	5.02622	6.13739	2.66464	2.06596	5.09692	1.89108	3.89873	4.37387	6.56185	0.986346	3.26507	0.876466	7.61845
ENSMUSG00000006471	643.358	735.866	710.475	1098.82	1128.92	948.951	651.33	806.853	643.546	769.634	695.919	666.683	1006.72	531.51	550.381	467.994	539.026	515.124
ENSMUSG00000006476	16483	21919.1	18063	11627.4	13004.4	13808	38153.8	53568.3	44105.1	17989.6	22901	27378.2	14567.2	23080.5	24240.4	17267.9	26104.7	30476.7
ENSMUSG00000006488	0	0	0	0	0	0	0	0	0	0	0	0	0	0	0	0	0	0
ENSMUSG00000006490	0	0	0	0	0	0	0	0	0	0	0	0	0	0	0	0	0	0
ENSMUSG00000006494	1786.82	1162.83	1076.54	1641.78	1906.27	1840.6	1777.54	1696.31	1760.2	807.861	1009.84	1629.67	1592.09	2071.08	1777.4	2386.77	1829.18	1666.1
ENSMUSG00000006498	731.612	502.977	598.295	1065.4	963.803	1095.72	889.921	869.738	874.934	550.467	542.741	810.936	950.588	694.735	836.421	674.782	773.043	947.618
ENSMUSG00000006517	675.334	596.779	543.188	462.631	460.102	550.874	628.315	665.094	816.054	486.756	605.147	661.485	392.19	638.14	601.671	537.649	551.297	784.7
ENSMUSG00000006519	173.95	575.755	641.592	110.82	84.4139	100.524	270.045	299.505	284.069	784.925	720.503	256.017	83.1035	205.878	203.187	147.472	234.893	314.701
ENSMUSG00000006522	594.754	397.853	1371.75	527.13	461.958	523.732	799.395	908.642	794.361	540.273	531.395	1187.81	1258.22	646.342	744.691	550.709	598.626	866.159
ENSMUSG00000006526	801.959	590.31	643.56	648.505	668.818	671.503	771.777	780.739	766.471	512.24	627.84	687.476	661.912	669.308	652.961	684.577	626.673	727.269
ENSMUSG00000006527	1033.47	577.372	535.316	1056.61	1032.45	1146.98	817.807	713.057	761.306	486.756	491.682	826.531	1031.5	928.501	917.302	1356.64	913.277	794.663
ENSMUSG00000006529	0	0	0	0	0	0	0	0	0	0	0	0	0	0	0	0	0	0
ENSMUSG00000006538	1.27904	4.85186	3.93615	5.27716	4.63813	5.02622	3.06869	6.39513	4.13192	2.54846	1.89108	5.19831	5.10285	3.28092	1.97269	4.35343	8.76466	2.93017
ENSMUSG00000006542	1.27904	6.46915	0	7.62257	2.78288	2.01049	0.767174	1.59878	0	7.64537	0	3.89873	3.64489	0	0	0	0.876466	0.586035
ENSMUSG00000006546	6.39521	16.1729	3.93615	4.10446	9.27626	6.03147	10.7404	6.92806	7.23086	5.09692	9.45542	2.59915	1.45796	7.38208	3.94538	2.72089	1.75293	4.10224
ENSMUSG00000006567	53.7198	45.2841	61.0103	94.9889	72.3548	79.4143	53.7022	55.4245	51.649	50.9692	51.0593	84.4725	110.076	51.6745	39.4538	32.6507	45.5762	39.8504
ENSMUSG00000006570	0	0	0	0	0	0	0	0	0	0	0	0	0	0	0	0	0	0
ENSMUSG00000006574	7.67425	4.85186	7.8723	2.93176	2.78288	3.01573	13.042	15.4549	7.23086	2.54846	5.67325	3.89873	5.83183	16.4046	16.7679	21.7672	7.88819	4.10224
ENSMUSG00000006575	10572.6	13332.9	11330.2	8334.99	8928.4	9056.24	17473.9	23438.2	20818.7	12344.7	13738.7	12145.9	7630.22	12351	12561.1	10337.8	12809.5	12936.1
ENSMUSG00000006576	3876.78	2687.93	2621.47	5215.6	5921.96	5224.25	3646.38	4612.49	3719.76	2670.78	2624.83	3480.27	4956.32	3499.1	3473.91	4143.38	3640.84	3116.53
ENSMUSG00000006585	63.9521	43.6668	27.553	63.9123	37.105	52.2727	40.6602	27.7122	44.4181	66.2599	75.6434	61.0801	44.4677	36.0902	40.4402	56.5946	39.441	48.0548
ENSMUSG00000006586	488.594	359.038	326.7	636.778	684.588	754.938	334.488	344.804	289.234	402.656	389.563	406.768	680.137	426.52	484.296	653.015	495.203	472.344
ENSMUSG00000006587	7.67425	6.46915	0	14.6588	17.6249	14.0734	10.7404	13.3232	12.3958	5.09692	17.0198	11.6962	1.45796	5.74162	6.90442	3.80925	11.3941	4.10224
ENSMUSG00000006589	546.151	1319.71	1546.91	362.365	452.681	324.694	645.193	628.322	598.095	1513.78	1259.46	570.514	403.125	583.184	572.081	478.877	567.073	634.09
ENSMUSG00000006599	1195.9	963.904	822.655	1041.36	1109.44	1262.59	839.288	827.104	836.714	891.96	892.592	936.995	1014.74	885.029	891.657	967.55	924.671	780.598
ENSMUSG00000006611	176.508	156.877	202.712	151.279	82.5587	87.4562	177.984	162.543	215.893	168.198	181.544	111.764	131.945	120.574	168.665	138.766	171.787	216.247
ENSMUSG00000006638	69.0683	87.3336	110.212	85.021	91.8349	43.2255	68.2785	84.2026	82.6384	127.423	117.247	79.2742	72.8978	65.6185	54.249	39.7251	58.7232	57.4314
ENSMUSG00000006641	648.474	401.087	529.412	625.051	594.608	699.65	527.048	449.791	406.994	456.174	518.157	502.936	754.493	562.678	560.244	595.876	509.227	530.361
ENSMUSG00000006642	2.55808	12.9383	1.96807	11.727	12.0591	2.01049	9.97326	17.0537	7.23086	2.54846	9.45542	19.4937	4.37387	16.4046	5.91808	13.0603	6.13526	10.5486
ENSMUSG00000006649	46.0455	58.2224	35.4253	49.8399	36.1774	54.2832	94.3624	93.7953	99.166	43.3238	34.0395	64.9789	32.804	52.4948	63.1261	41.9018	53.4644	63.8778
ENSMUSG00000006651	39105.4	15002	13861.1	28011.8	29516.1	29130	31697.3	31075.5	31618.5	10252.4	12787.5	30950.7	27265.2	33399	32130.2	39844.8	31469.5	39946.5
ENSMUSG00000006673	1886.59	1450.71	1192.65	1794.82	1804.23	1800.39	1291.15	1188.43	1279.86	1503.59	1448.57	1532.2	1586.26	1522.35	1414.42	1905.17	1596.92	1410.59
ENSMUSG00000006675	2175.65	1462.03	1476.06	1653.51	1926.68	1782.3	1406.23	1218.27	1214.78	1475.56	1463.7	1573.79	1777.98	1884.89	1851.37	2146.24	1636.36	1939.19
ENSMUSG00000006676	2547.85	1850.18	1857.86	3847.64	3994.36	4123.51	2302.29	2368.33	2258.09	2026.02	2036.7	2408.12	3793.6	2763.36	2476.71	2966.32	2400.64	2355.86
ENSMUSG00000006678	115.114	150.408	114.148	124.893	93.6902	110.577	138.091	96.9928	114.661	165.65	181.544	122.16	120.281	117.293	104.553	97.9522	125.335	108.416
ENSMUSG00000006699	10199.1	15697.4	13871	7567.45	7698.37	7751.44	9756.91	7924.1	9600.51	12018.5	14671	10452.5	7213.97	10809	10325.1	11413.1	10282.7	11595.9
ENSMUSG00000006705	388.829	321.84	181.063	494.294	408.155	533.785	563.105	471.108	575.37	285.427	257.188	449.654	352.826	431.441	464.569	459.831	431.221	438.354
ENSMUSG00000006711	1010.44	389.766	395.583	1037.26	1347.84	1440.51	622.945	554.245	492.731	346.59	347.96	614.7	1121.9	935.883	888.698	1337.05	792.325	570.798
ENSMUSG00000006715	109.998	752.039	484.146	69.7758	65.8614	42.2203	110.473	96.4599	110.529	700.826	729.959	120.861	65.608	83.6635	100.607	72.3758	88.523	84.975
ENSMUSG00000006717	1383.92	16156.7	10371.8	925.849	1022.24	971.066	2361.36	2945.49	2815.9	19159.3	16825	1762.23	921.429	1826.65	1794.16	1535.13	1875.64	2161.3
ENSMUSG00000006720	97.2072	169.815	151.542	75.6393	76.0653	93.4877	65.9769	67.6818	57.8469	101.938	136.158	71.4768	67.795	92.6861	104.553	91.4221	89.3995	83.803
ENSMUSG00000006724	7.67425	1.61729	7.8723	11.727	11.1315	14.0734	5.37022	6.39513	6.19788	5.09692	11.3465	3.89873	10.9347	4.92138	2.95904	3.80925	3.50586	2.93017
ENSMUSG00000006728	1105.09	1785.49	2096	1030.22	916.494	854.458	1268.14	1377.62	1276.76	1811.95	1637.68	1222.9	931.634	1136.84	1130.35	1012.72	1288.4	1281.66
ENSMUSG00000006731	3628.64	1703	1462.28	2718.91	3276.37	3456.03	2553.15	3237	3364.41	1577.5	1586.62	2181.99	2658.58	3074.23	3282.56	3761.91	3195.59	3245.46
ENSMUSG00000006732	230.228	270.087	368.03	226.918	264.373	225.175	189.492	244.614	236.552	275.233	270.425	233.924	260.245	250.991	223.901	230.732	252.422	224.451
ENSMUSG00000006736	1798.33	1523.49	1674.83	1237.2	1287.54	1464.64	1618.74	1397.34	1660	1534.17	1484.5	1641.37	1199.9	1888.17	1881.95	1786	1680.18	2065.77
ENSMUSG00000006740	10000.8	20717.5	27263.7	8686.21	8778.12	10382.2	21569.1	24186.9	21878.5	49317.8	31866.7	19437.8	9319.26	12041	13199.3	8905.49	13752.6	9251.73
ENSMUSG00000006763	290.343	347.717	301.115	306.075	289.419	291.521	310.705	279.787	318.158	308.363	351.742	305.401	318.564	342.036	295.904	332.493	305.01	327.593
ENSMUSG00000006764	29.418	118.062	82.6591	25.7995	29.684	30.1573	37.5915	63.4184	58.8798	53.5176	47.2771	46.7848	100.599	38.5508	36.4948	34.8275	38.5645	32.8179
ENSMUSG00000006777	2.55808	0	0	2.93176	0	1.00524	0	0	0	0	5.67325	1.29958	3.64489	0	0.986346	0	4.38233	0.586035
ENSMUSG00000006782	12102.3	4601.18	8923.25	10148.6	7653.84	7694.14	11455.4	7701.34	10393.8	5672.87	4164.17	15689.8	10092.7	10344.8	9548.82	9263.01	8956.6	14734.1
ENSMUSG00000006784	57.5569	25.8766	43.2976	67.4304	38.0327	42.2203	26.0839	34.1074	34.0883	35.6784	34.0395	41.5865	51.0285	29.5283	41.4265	36.46	32.4292	35.7481
ENSMUSG00000006800	2266.46	929.941	923.027	2244.55	2451.71	2891.08	1901.06	1387.74	1560.83	733.956	781.018	1475.02	2517.16	2537.79	2248.87	3309.7	1995.71	2492.99
ENSMUSG00000006818	4170.96	2982.28	3040.67	3726.26	3777.29	4213.98	4642.94	4419.04	4617.42	2250.29	2675.88	4252.22	4057.49	4809.83	4856.77	5442.33	4647.02	4104.59
ENSMUSG00000006850	189.298	367.124	407.391	240.404	241.183	207.08	177.984	182.261	143.584	458.722	431.167	211.831	240.563	175.529	150.911	165.975	143.74	159.401
ENSMUSG00000006906	960.56	734.249	657.337	813.856	796.831	808.216	660.537	569.7	656.975	626.921	807.493	756.354	855.092	853.86	710.169	1045.37	837.025	846.234
ENSMUSG00000006920	1931.35	1075.5	1011.59	1832.93	1915.55	2004.46	1457.63	1344.04	1344.94	930.187	928.523	1508.81	1917.21	1520.71	1505.16	1784.91	1513.66	1652.62
ENSMUSG00000006930	2894.47	1783.87	3274.88	4119.71	3593.62	2678.98	1476.04	1979.83	1661.03	3218.7	2000.77	2679.73	7221.26	1815.99	1561.39	2165.29	2125.43	2704.55
ENSMUSG00000006931	431.037	536.94	787.23	362.365	327.452	326.704	436.522	474.839	465.874	634.566	533.286	544.523	388.545	407.655	386.648	365.144	404.051	473.516
ENSMUSG00000006932	12941.3	10840.7	10023.4	11375.8	11240	10925	15750.8	15275.8	17191.9	11289.7	12040.5	16643.7	12780.4	15121.8	14504.2	15155.9	15269.8	17388.8
ENSMUSG00000006941	2757.61	5717.11	5443.69	1736.19	1775.48	2400.52	2932.9	2820.25	2832.43	6259.01	6284.07	2432.81	2136.64	2768.28	3130.66	2622.4	2666.21	3145.25
ENSMUSG00000006948	1.27904	0	0	0	0	0	0	0	0	0	0	0	0	0	0	0	0	0
ENSMUSG00000006958	477.083	682.496	637.656	1063.06	1228.18	1304.81	413.507	693.872	449.346	731.408	616.494	410.666	1275.71	378.947	349.166	284.606	344.451	390.299
ENSMUSG00000006998	6480.91	4119.23	3784.61	4933.56	4992.48	5519.8	5501.4	4511.77	5194.85	3629	4343.82	5158.02	5059.84	6355.15	6227.79	7708.3	5831.13	6513.78
ENSMUSG00000007021	4819.43	2445.34	2778.92	3322.27	3912.73	3843.05	3037.24	3083.52	2785.95	1954.67	2157.73	3134.58	4133.31	4774.56	3827.02	4955.29	4161.46	4498.4
ENSMUSG00000007029	1152.42	562.816	659.305	1230.17	1322.79	1246.5	753.365	775.41	757.174	739.053	612.711	833.029	1246.55	924.4	804.858	1041.56	815.113	934.139
ENSMUSG00000007030	19.1856	11.321	11.8084	33.422	44.526	14.0734	5.37022	13.8561	7.23086	30.5815	20.8019	24.692	30.6171	6.56185	9.86346	8.70686	18.4058	6.44638
ENSMUSG00000007033	19.1856	4.85186	5.90422	14.0724	14.842	17.0892	13.042	9.05977	20.6596	12.7423	7.56434	20.7932	13.1216	7.38208	12.8225	10.8836	7.88819	11.1347
ENSMUSG00000007034	11.5114	29.1112	7.8723	9.96798	12.9868	7.03671	6.13739	5.86221	3.09894	7.64537	9.45542	5.19831	4.37387	3.28092	5.91808	5.98597	2.6294	2.93017
ENSMUSG00000007035	7.67425	48.5186	35.4253	17.0042	5.56575	9.0472	8.43891	11.1915	2.06596	56.0661	43.4949	6.49789	5.83183	4.10115	2.95904	1.63254	7.88819	5.27431
ENSMUSG00000007036	2338.09	1434.53	1456.37	2091.52	2127.05	1819.49	1489.85	1496.46	1338.74	1404.2	1295.39	1720.64	1795.47	1829.11	1617.61	2064.07	1636.36	1742.87
ENSMUSG00000007038	1724.15	1387.63	1403.24	1445.36	1543.57	1490.78	1199.86	1080.78	1030.91	1185.03	1301.07	1251.49	1478.37	1558.44	1440.07	1665.73	1346.25	1418.79
ENSMUSG00000007039	312.086	401.087	364.094	260.926	210.571	211.101	499.43	531.862	542.314	389.914	395.237	483.443	212.862	349.418	433.992	302.564	418.074	453.591
ENSMUSG00000007041	266.041	465.779	495.955	262.099	191.091	224.169	511.705	435.402	479.303	507.143	470.88	434.059	191.721	360.902	473.446	284.606	453.133	463.553
ENSMUSG00000007050	217.437	347.717	326.7	158.315	151.203	178.933	203.301	201.447	158.046	412.85	349.851	176.743	120.281	157.484	195.296	164.342	192.822	187.531
ENSMUSG00000007080	46.0455	30.7285	23.6169	66.2577	62.1509	48.2517	26.0839	39.4367	38.2202	30.5815	30.2574	45.4852	39.3648	31.1688	16.7679	31.0182	28.9234	26.3716
ENSMUSG00000007097	36725.1	18066.7	15528.1	34811.7	32783.2	36977.9	67197.5	52381.5	66449.5	15397.8	16399.5	57675.2	38314.4	55299.1	58260.5	44761.4	41991.5	58701.9
ENSMUSG00000007107	2.55808	0	3.93615	1.75905	0.927626	1.00524	0.767174	1.06586	1.03298	0	0	0	1.45796	0	0.986346	0.544179	0	1.17207
ENSMUSG00000007122	15.3485	24.2593	31.4892	14.0724	10.2039	6.03147	27.6183	12.7903	21.6926	38.2269	22.693	29.8903	15.3085	13.9439	19.7269	8.16268	6.13526	20.5112
ENSMUSG00000007207	8725.62	6045.42	3676.36	6238.19	7930.27	8408.87	9306.58	9520.22	8884.66	3073.44	4580.21	6471.9	4435.1	9479.41	8695.63	9874.67	7991.61	6451.66
ENSMUSG00000007209	11.5114	3.23458	1.96807	3.51811	9.27626	12.0629	5.37022	4.26342	7.23086	0	1.89108	2.59915	0.728978	4.10115	5.91808	3.80925	4.38233	1.7581
ENSMUSG00000007216	207.205	185.988	194.839	185.873	192.019	158.829	253.167	292.577	269.608	211.522	196.673	228.726	177.871	235.406	197.269	207.876	220.869	230.312
ENSMUSG00000007279	28.1389	21.0247	19.6807	58.6352	31.5393	30.1573	19.1793	12.7903	5.1649	22.9361	17.0198	37.6877	61.2342	13.9439	13.8088	16.3254	12.2705	12.3067
ENSMUSG00000007338	1165.21	1872.82	1710.26	805.647	920.205	877.578	1148.46	1118.62	1136.28	1789.02	1961.05	1025.37	854.363	1147.5	1096.82	1098.15	1174.46	1131.05
ENSMUSG00000007379	17.9066	32.3458	25.585	35.7674	30.6116	18.0944	33.7556	22.383	28.9234	22.9361	20.8019	19.4937	20.4114	29.5283	27.6177	15.237	28.0469	15.8229
ENSMUSG00000007411	1931.35	1397.34	1247.76	1824.14	2002.74	2074.82	1897.99	1567.34	1784.99	1256.39	1403.18	1858.4	1764.13	1888.17	1921.4	1977	1899.3	1639.73
ENSMUSG00000007415	2747.38	3308.97	3442.16	1984.21	1990.68	2086.89	4217.92	4327.37	5024.41	3292.61	3411.52	3373.7	1834.84	3312.09	3457.14	3215.01	3551.44	3506.83
ENSMUSG00000007440	38.3713	16.1729	15.7446	67.4304	95.5455	99.5192	41.4274	23.4488	24.7915	12.7423	13.2376	28.5907	36.4489	58.2364	70.0306	134.956	105.176	53.9152
ENSMUSG00000007457	1.27904	0	0	0	0	0	0	0	0	0	0	0	0	0	1.97269	0	0	0
ENSMUSG00000007458	3243.65	3815.18	3223.71	2361.82	2445.22	2509.09	2955.92	2286.26	2715.7	2505.13	3524.98	3260.64	2574.75	3333.42	3163.21	3439.21	3246.43	3632.83
ENSMUSG00000007476	491.152	234.507	257.818	405.755	383.109	511.669	358.27	343.205	405.961	211.522	200.455	424.962	519.033	380.587	380.73	387.455	333.057	484.065
ENSMUSG00000007480	1.27904	3.23458	3.93615	7.03622	10.2039	14.0734	8.43891	4.26342	9.29682	2.54846	3.78217	11.6962	14.5796	15.5844	8.87711	9.79522	4.38233	4.10224
ENSMUSG00000007564	14734.6	7507.45	6500.55	12178.5	13172.3	13543.7	11562.8	10876.5	11589	5295.7	6257.6	12071.8	12381.7	15502.4	13948.9	19563.8	13653.6	16813.3
ENSMUSG00000007570	361.969	433.433	395.583	411.032	406.3	319.668	262.373	388.504	312.993	512.24	431.167	343.088	347.723	295.283	248.559	268.28	273.457	329.351
ENSMUSG00000007589	303.133	659.854	619.943	321.321	297.768	312.631	353.667	408.756	412.159	532.628	559.761	402.869	270.451	288.721	293.931	296.033	320.786	308.254
ENSMUSG00000007591	11.5114	11.321	7.8723	12.8997	11.1315	8.04195	1.53435	6.92806	7.23086	15.2907	7.56434	9.09704	10.2057	0.820231	2.95904	4.35343	5.25879	2.93017
ENSMUSG00000007594	3925.38	1156.36	1123.77	2740.02	3346.87	4095.36	2512.49	2090.14	2421.3	815.507	1057.12	1829.8	3373.71	3695.14	3430.51	4885.09	2442.71	2591.45
ENSMUSG00000007603	1091.02	2272.29	2330.2	1882.19	1943.38	1590.3	857.7	1126.08	839.812	2974.05	2129.36	1011.07	1815.16	802.186	771.323	796.678	874.713	816.932
ENSMUSG00000007610	576.848	823.2	934.835	613.91	636.351	636.32	635.987	735.973	693.129	1034.67	830.186	706.97	605.052	505.262	533.613	463.64	535.521	467.656
ENSMUSG00000007613	1002.77	666.323	576.646	1059.54	967.514	992.176	1395.49	1012.03	1410.02	540.273	546.523	1443.83	873.316	1418.18	1438.09	1413.23	1266.49	1650.27
ENSMUSG00000007617	4914.08	6063.21	2902.91	3889.27	4834.79	12353.4	8374.47	5731.64	7651.28	3901.69	6747.39	3701.2	3183.45	8491.85	9259.82	9135.68	9316.83	5533.34
ENSMUSG00000007646	63.9521	58.2224	72.8187	75.053	88.1244	91.4772	56.7709	56.4903	44.4181	104.487	51.0593	53.2827	83.1035	86.1242	90.7438	82.171	65.7349	80.8728
ENSMUSG00000007653	2954.59	1450.71	1171	4005.37	4578.76	4496.46	2033.01	1569.47	1455.47	889.412	1051.44	2427.61	4268.9	3907.58	3580.44	6530.15	3256.07	1866.52
ENSMUSG00000007655	610.103	242.593	259.786	555.275	427.635	428.234	701.197	444.995	622.887	254.846	202.346	586.109	446.864	645.522	719.046	610.569	577.591	857.955
ENSMUSG00000007656	13689.6	51644.9	26488.3	9175.23	11203.9	10620.4	12666	11561.3	12774.9	33866.5	48126.2	14006.8	4798.14	13154.9	13047.4	14414.8	14669.4	7852.86
ENSMUSG00000007659	3576.2	2375.8	2668.71	2399.35	2452.64	2928.28	3377.1	3591.93	3588.57	2247.74	2537.84	3202.16	2687.74	3385.09	3300.31	3284.66	3168.42	3482.8
ENSMUSG00000007670	2325.3	971.99	1080.47	2672.59	2756.9	2977.53	2064.46	2211.12	2088.68	853.734	977.691	1962.36	2630.88	2208.06	2185.74	2658.86	2373.47	2338.28
ENSMUSG00000007682	2917.49	4610.89	1857.86	2667.9	2584.37	5377.05	10478.8	9255.89	13039.3	1954.67	4039.36	6109.31	1427.34	6502.79	7509.05	4116.71	6948.62	5113.15
ENSMUSG00000007721	1973.56	2100.86	2180.63	1426.01	1523.16	1642.57	2248.59	2696.08	2575.22	1483.2	1910	1719.34	1269.15	2066.98	1951.98	1774.57	1866.87	1974.94
ENSMUSG00000007739	3363.88	6443.28	6207.31	2218.17	2467.48	2803.63	3255.12	2565.51	3066.92	5461.35	6548.83	3209.96	2479.98	3381.81	3477.86	3632.94	3470.8	3614.08
ENSMUSG00000007777	418.247	2309.49	1877.54	307.835	311.682	293.531	530.117	528.131	523.721	2186.58	2327.93	452.253	328.04	524.127	557.285	477.789	511.856	575.486
ENSMUSG00000007783	2252.39	1876.05	2123.55	2166.57	2487.89	2358.3	1654.03	2062.43	1725.08	2785.46	2274.97	1612.78	2458.84	1791.38	1673.83	2200.12	1778.35	2460.17
ENSMUSG00000007805	16.6275	19.4075	21.6488	14.6588	9.27626	8.04195	12.2748	11.1915	11.3628	12.7423	20.8019	12.9958	21.1404	17.2248	20.7133	19.5904	10.5176	17.581
ENSMUSG00000007812	1092.3	1471.73	1491.8	941.681	987.921	1044.45	876.112	726.913	846.01	1197.78	1448.57	895.409	1022.03	1090.91	1021.85	1241.82	1011.44	1034.35
ENSMUSG00000007815	4795.13	5943.53	6034.12	3716.88	3650.21	3741.52	6234.82	5225.89	6376.58	5104.56	5584.37	6102.82	3525.34	5903.2	6125.21	5687.21	5791.69	6269.4
ENSMUSG00000007817	3147.72	2482.54	1570.52	3281.81	3463.75	4268.27	5865.81	6341.84	5944.8	1518.88	2053.72	3003.32	3254.16	4497.33	4419.82	4363.23	4362.17	4313.8
ENSMUSG00000007827	454.06	456.075	476.274	602.769	610.378	705.681	525.514	446.061	495.83	499.498	546.523	419.763	668.473	504.442	559.258	643.764	480.303	379.75
ENSMUSG00000007833	168.834	156.877	147.606	171.801	179.959	155.813	195.629	197.183	185.936	145.262	155.069	209.232	159.646	204.237	191.351	217.127	176.17	186.945
ENSMUSG00000007836	4988.26	2841.58	2424.67	4062.83	4295.83	4121.5	3720.79	3482.15	3793.1	2375.16	2889.58	3935.12	3978.76	4535.88	4386.28	5823.26	4421.77	5480.6
ENSMUSG00000007837	190.577	164.963	171.222	118.443	123.374	104.545	201	207.842	197.299	160.553	151.287	162.447	114.45	181.271	174.583	173.593	156.887	206.87
ENSMUSG00000007850	3857.59	5183.41	5055.98	6578.28	6081.51	6328.01	3567.36	3615.91	3479.08	6569.93	6166.83	4214.53	5906.91	3626.24	3641.59	3881.63	3802.11	3713.12
ENSMUSG00000007867	205.926	307.285	346.381	171.215	149.348	164.86	229.385	208.908	222.091	310.912	338.504	211.831	166.936	226.384	201.215	181.756	177.923	188.703
ENSMUSG00000007872	1247.07	1887.38	2052.7	827.342	678.094	689.598	1531.28	1582.26	1427.58	2061.7	2063.17	1828.51	834.68	1022.83	1396.67	870.142	1250.72	1469.77
ENSMUSG00000007877	203.368	74.3953	66.9145	101.439	126.157	135.708	124.282	120.975	90.9022	81.5507	104.01	105.266	69.2529	167.327	162.747	142.575	142.864	96.1097
ENSMUSG00000007880	2857.38	2045.87	1580.36	3586.71	3482.31	4133.56	4400.51	4910.93	4391.2	1776.28	1900.54	2925.35	3338.72	3204.64	3556.76	3759.73	3557.57	3176.31
ENSMUSG00000007888	29.418	101.889	80.691	18.1769	23.1906	23.1206	24.5496	39.9696	28.9234	104.487	92.6631	18.1941	160.375	22.1462	31.5631	20.1346	32.4292	262.544
ENSMUSG00000007891	12332.5	7082.1	7809.32	8566.6	7893.17	8873.29	12251	9404.58	12394.7	6526.6	6823.03	12342.1	8741.18	14450	13838.4	13414	12087.3	16027.5
ENSMUSG00000007892	14712.8	61895.2	64594.2	7407.97	7743.82	7022.64	26014.9	34657.9	34152.4	102295	71486.8	18864.7	6377.83	15168.5	16643.6	13115.3	18355.8	25173.1
ENSMUSG00000007907	0	0	0	0	0	0	0.767174	0	0	0	0	0	0	0	0	0	0	0
ENSMUSG00000007908	514.175	773.064	572.71	427.45	448.971	464.423	375.148	311.763	319.191	657.502	735.632	374.278	429.368	377.306	407.361	416.841	375.127	360.411
ENSMUSG00000007944	4087.82	6541.93	4666.3	2162.46	2781.95	2679.98	5687.06	6172.9	5846.66	5081.63	5843.45	3369.8	1368.29	4382.49	4482.94	4137.39	3923.94	3955.15
ENSMUSG00000007946	3.83713	0	0	0	0.927626	1.00524	0	0.532928	0	0	3.78217	0	2.18693	1.64046	0	0	0	0.586035
ENSMUSG00000007950	9936.88	9330.14	7819.16	5728.65	6614.9	7105.07	15773.1	19586.7	16969.8	6794.19	9612.38	11050.3	5669.26	10757.3	11596.5	9160.71	11696.4	11111.8
ENSMUSG00000007987	1076.95	1968.24	1842.12	739.976	772.712	801.18	1047.96	1007.77	1065	1748.24	1790.86	1000.67	769.801	1072.86	1051.44	1100.87	1154.31	1077.13
ENSMUSG00000007989	493.71	355.803	303.083	711.831	752.304	902.709	698.895	601.675	597.062	298.17	317.702	596.506	578.08	892.411	825.572	1317.46	858.936	468.242
ENSMUSG00000008028	25.5808	32.3458	84.6272	24.6268	23.1906	24.1259	21.4809	53.8257	33.0553	76.4537	37.8217	28.5907	30.6171	19.6855	21.6996	23.3997	24.541	35.1621
ENSMUSG00000008035	3413.76	3318.68	3284.72	2615.71	2409.04	2577.45	5519.05	5909.1	6071.85	3175.38	3284.81	5177.52	2791.26	4590.01	4629.91	3401.12	4082.58	4993.02
ENSMUSG00000008036	3971.43	3501.43	4046.36	2454.47	2812.56	2709.13	3786	3539.17	3605.1	2974.05	3498.51	3235.95	2595.89	3885.43	3640.6	3728.17	3561.96	4254.61
ENSMUSG00000008090	491.152	562.816	517.603	545.307	411.866	495.585	1206	1170.31	1470.96	535.176	518.157	794.042	377.611	968.693	1066.24	670.973	864.195	849.75
ENSMUSG00000008129	124.067	101.889	82.6591	102.612	107.605	73.3828	82.8548	63.4184	90.9022	96.8414	86.9899	105.266	84.5615	75.4612	93.7029	146.928	80.6349	104.314
ENSMUSG00000008136	1125.56	1090.05	745.9	799.783	1108.51	966.04	763.338	613.933	611.524	790.022	1070.35	757.654	590.472	1012.16	888.698	1171.07	824.754	785.872
ENSMUSG00000008140	6419.51	2802.76	3188.28	3949.08	4376.54	4337.63	4911.45	4894.94	4689.73	3254.38	3004.93	4378.28	4096.13	5888.44	5939.78	6271.66	5221.98	6727.09
ENSMUSG00000008153	9663.16	3059.91	2885.2	8584.19	10061	12067	6485.69	5534.45	6323.9	2232.45	2823.39	5819.51	10184.6	10479.3	9379.16	15184.8	8559.56	9591.04
ENSMUSG00000008167	368.364	753.656	826.591	440.936	416.504	371.94	319.911	413.552	377.038	733.956	629.731	474.346	406.041	319.89	254.477	311.815	318.157	356.895
ENSMUSG00000008193	1.27904	0	1.96807	3.51811	1.85525	1.00524	3.83587	4.79635	0	0	1.89108	1.29958	0.728978	3.28092	3.94538	3.26507	0.876466	1.7581
ENSMUSG00000008200	727.775	1162.83	1127.71	1698.07	1682.71	1229.41	637.521	813.248	618.755	1618.27	1021.19	904.506	1315.08	594.667	530.654	592.067	587.232	501.646
ENSMUSG00000008206	1085.91	1078.73	1015.53	1881.02	1950.8	1726	850.796	984.85	942.077	1095.84	953.107	1082.55	2072.49	1093.37	838.394	1036.66	913.277	767.119
ENSMUSG00000008226	1030.91	1099.76	1070.63	859.005	967.514	920.804	997.326	799.392	945.176	861.379	1002.27	1046.16	958.607	1190.98	1043.55	1140.05	978.136	959.339
ENSMUSG00000008301	1075.67	578.989	623.88	760.498	839.501	848.426	901.429	691.74	890.428	524.982	552.197	885.012	881.335	1026.93	1042.57	1174.34	1021.96	1141.6
ENSMUSG00000008305	946.491	1182.24	1037.18	1025.53	846.922	1260.58	1140.79	1057.86	1094.96	1195.23	1391.84	1287.88	1047.54	944.086	1041.58	1189.58	1015.82	1356.08
ENSMUSG00000008307	17.9066	33.9631	35.4253	34.0084	38.0327	25.1311	16.1106	21.3171	10.3298	40.7753	17.0198	27.2911	37.1779	8.20231	5.91808	5.44179	8.76466	11.7207
ENSMUSG00000008318	566.616	394.618	434.944	428.037	467.523	509.659	595.327	521.203	507.193	275.233	225.039	565.316	485.5	609.431	498.105	529.486	469.786	444.214
ENSMUSG00000008333	786.611	2408.14	1755.52	582.833	709.634	624.257	872.276	763.685	859.439	1758.44	2148.27	834.329	607.239	789.882	737.787	852.728	805.472	883.154
ENSMUSG00000008348	1693.45	1093.29	1255.63	1435.97	1490.69	1496.81	1524.37	785.003	1562.9	1330.3	1537.45	1608.88	1732.05	1657.69	1653.12	1753.34	1541.7	1831.36
ENSMUSG00000008373	1028.35	3349.4	2528.98	880.7	974.007	801.18	998.093	1110.09	1066.03	3149.89	3114.62	968.185	976.102	986.738	930.124	1060.6	979.012	998.017
ENSMUSG00000008384	515.454	549.878	450.689	246.854	256.025	475.48	469.51	423.145	448.313	379.72	588.127	270.312	163.291	347.778	529.668	414.664	372.498	448.903
ENSMUSG00000008393	1808.57	1855.03	3072.16	1321.64	1107.59	1159.05	2402.02	2622	2632.03	2902.69	2184.2	2996.83	1381.41	1694.6	1766.55	1187.4	2155.23	2538.12
ENSMUSG00000008398	240.46	189.223	183.031	273.826	289.419	251.311	382.052	314.427	379.104	170.747	187.217	282.008	199.011	322.351	368.893	321.066	300.628	385.025
ENSMUSG00000008429	1632.06	1662.57	1326.48	1337.47	1445.24	1393.27	1413.13	1213.48	1281.93	1592.79	1705.76	1335.97	1204.27	1473.13	1617.61	1665.73	1396.21	1473.29
ENSMUSG00000008435	625.451	637.212	700.634	568.175	530.602	685.577	540.09	487.629	485.5	723.762	642.969	562.717	621.09	501.981	554.326	510.44	530.262	494.027
ENSMUSG00000008438	8.95329	11.321	13.7765	11.727	12.0591	8.04195	8.43891	4.26342	4.13192	22.9361	7.56434	6.49789	13.1216	4.10115	5.91808	7.61851	4.38233	4.68828
ENSMUSG00000008450	754.635	829.669	830.527	613.91	582.549	633.304	732.651	682.68	742.712	764.537	811.275	699.173	651.707	680.792	689.456	733.553	681.89	795.835
ENSMUSG00000008461	1.27904	0	3.93615	1.75905	0.927626	0	0	2.66464	0	0	0	0	3.64489	0.820231	0	1.08836	0	2.34414
ENSMUSG00000008475	2923.89	7232.51	7128.36	1710.39	1969.35	2228.63	3265.86	2956.68	2988.41	6648.93	7333.63	2948.74	2343.67	2966.77	3052.74	2792.73	3316.55	4356
ENSMUSG00000008482	1.27904	1.61729	5.90422	1.1727	1.85525	3.01573	1.53435	0	3.09894	2.54846	0	1.29958	0	0.820231	0	0	0.876466	2.34414
ENSMUSG00000008489	2352.16	2194.66	1753.55	2028.78	2390.49	2665.91	1665.53	1211.88	1490.59	1638.66	2153.95	1681.65	2923.2	2297.47	2216.32	3172.56	2042.17	2131.99
ENSMUSG00000008496	219.995	187.605	151.542	389.924	441.55	305.594	219.412	298.44	300.597	129.971	147.505	246.92	316.377	180.451	139.075	198.625	168.281	161.16
ENSMUSG00000008540	232.786	1044.77	1172.97	174.146	147.492	133.697	380.518	306.433	376.005	1939.38	1265.14	423.662	212.133	262.474	288.013	198.081	282.222	491.097
ENSMUSG00000008575	2769.13	1724.03	1422.92	2623.92	3259.68	3072.03	3155.39	2842.64	3428.46	1501.04	1596.08	2482.19	2980.79	3081.61	2922.54	2787.28	3100.94	2903.8
ENSMUSG00000008590	0	0	0	0	0.927626	0	1.53435	0.532928	1.03298	0	1.89108	2.59915	0	0	0	0	0	0
ENSMUSG00000008601	2.55808	3.23458	3.93615	1.1727	3.7105	3.01573	0.767174	1.59878	0	2.54846	1.89108	1.29958	5.83183	0	0	0	0	0.586035
ENSMUSG00000008604	4761.87	6538.7	4375.03	4211.18	4523.1	4771.89	9563.59	11768.6	11109.7	4694.26	5815.09	6236.67	3335.8	6235.39	6837.35	6209.63	7116.03	6114.69
ENSMUSG00000008658	8755.04	4944.05	3495.3	8806.41	10362.5	10097.7	6705.87	6418.58	7009.8	3575.49	4217.12	6538.17	7952.42	8162.12	7590.92	10614.2	7953.93	6957.4
ENSMUSG00000008668	3988.05	37407.9	34933.3	2462.68	2448.93	2432.69	8787.21	10376.1	10962	59144.6	40357.6	5481.62	2073.21	5163.35	5177.33	4506.89	6386.81	8031.02
ENSMUSG00000008682	5896.38	43552	32811.7	3654.73	3637.22	3505.29	10577	11532	12709.8	66099.4	47192	7672.7	3526.07	7493.63	7533.71	6711.36	8420.21	10463.1
ENSMUSG00000008683	3480.27	37330.2	29288.9	2814.49	2747.63	2666.91	6800.99	7367.19	9401.15	62141.6	42373.5	4908.5	2686.29	4536.7	4888.33	4228.27	5346.44	6774.56
ENSMUSG00000008690	3271.79	4007.64	3847.58	2535.38	2788.44	2733.26	4247.84	4859.24	4500.69	3277.32	3778.39	3537.45	2466.86	3787.01	3751.07	3546.96	3831.03	3831.49
ENSMUSG00000008730	4107	3692.27	2832.06	4217.04	4052.8	4954.85	7084.08	6929.13	7298	3267.12	3687.62	5468.62	3837.34	5420.91	5911.17	5203.44	5594.48	5000.63
ENSMUSG00000008734	6312.07	4193.63	4595.45	7480.67	5492.47	6239.55	10301.6	9809.07	10478.5	4332.38	4177.41	9797.51	7287.6	8816.66	8802.15	7104.26	7501.67	10351.1
ENSMUSG00000008763	3513.53	1727.26	1694.51	3802.49	4164.11	4401.96	3393.21	3011.57	3189.84	1462.82	1422.1	2703.12	3551.58	3522.89	3319.05	4677.22	3271.85	2770.77
ENSMUSG00000008789	0	0	0	0	0	0	0	0	0	0	0	0	0	0	0	0	0	0
ENSMUSG00000008813	0	1.61729	3.93615	0.586352	0	0	0	1.06586	1.03298	2.54846	7.56434	1.29958	0.728978	0	0	0	0.876466	0
ENSMUSG00000008822	482.199	6085.86	4123.12	306.662	339.511	310.62	672.811	806.853	654.909	6467.99	5694.06	479.544	360.115	445.385	457.665	399.427	519.744	494.027
ENSMUSG00000008843	0	1.61729	0	0	0	0	1.53435	1.06586	0	2.54846	0	0	0	2.46069	1.97269	0.544179	0	0
ENSMUSG00000008845	29.418	22.642	27.553	22.2814	22.263	30.1573	43.7289	27.7122	22.7256	17.8392	22.693	50.6835	41.5518	18.0451	31.5631	25.5764	37.688	45.1247
ENSMUSG00000008855	5631.62	6093.94	5980.98	4687.29	4658.54	5715.82	11703.2	14501.5	12181.9	5914.97	7702.39	7030.71	4680.77	6512.63	7583.03	4518.86	7614.73	6652.08
ENSMUSG00000008859	2121.93	1893.84	2235.73	1921.47	1959.15	1942.13	2438.85	2171.15	2451.26	1992.89	2044.26	2179.39	1849.42	2499.24	2447.12	2443.91	2457.61	2180.64
ENSMUSG00000008874	0	0	1.96807	0	0	0	0	0	1.03298	0	0	0	0	0	0	0	0	0
ENSMUSG00000008892	2794.71	4863.19	4166.41	1934.37	2057.47	2134.13	2275.44	1669.66	2305.61	4495.48	5162.66	2419.81	2178.92	2970.06	2704.56	3127.4	2519.84	2960.65
ENSMUSG00000008932	1.27904	0	0	2.34541	4.63813	0	3.06869	0.532928	0	2.54846	1.89108	1.29958	2.18693	1.64046	1.97269	0	0	4.10224
ENSMUSG00000008958	749.519	781.15	789.198	659.059	692.009	692.613	822.41	844.158	809.856	792.571	701.592	801.839	656.809	850.579	773.295	803.752	803.719	852.68
ENSMUSG00000008976	596.034	612.952	635.688	745.253	659.542	823.295	868.441	757.823	942.077	611.63	688.355	881.113	680.137	868.624	949.851	759.674	935.189	879.052
ENSMUSG00000008999	562.778	276.556	240.105	489.017	359.919	394.056	733.418	459.917	376.005	293.073	202.346	534.126	441.761	342.036	524.736	432.078	395.286	468.242
ENSMUSG00000009013	6116.38	27214.1	16913.6	3669.97	4559.28	4614.07	7774.54	7190.26	8063.44	28800.1	27978.6	4995.58	3732.37	7069.57	7258.52	6991.07	7693.62	8463.51
ENSMUSG00000009030	821.145	1287.36	1096.22	691.895	706.851	665.472	991.188	755.692	884.231	1021.93	1144.11	965.586	720.96	1086.81	1066.24	1110.13	1005.31	984.538
ENSMUSG00000009035	2281.81	1156.36	1031.27	2184.75	2268.97	2347.25	1937.11	2078.95	1812.88	978.608	1068.46	1694.65	2033.85	2104.71	2040.75	2481.46	1961.53	1963.8
ENSMUSG00000009047	0	0	0	0	0	0	0	0	0	0	0	0	0	0	0	0	0	0
ENSMUSG00000009070	5.11617	12.9383	25.585	9.38162	1.85525	2.01049	3.83587	3.73049	6.19788	28.033	13.2376	6.49789	8.74774	9.02254	2.95904	6.53015	7.01173	7.03242
ENSMUSG00000009073	2858.66	3232.96	3434.29	2529.52	2586.22	2612.63	5249	6328.52	5813.61	3904.24	3133.53	4343.19	2661.5	3632.8	3684.99	2979.38	3871.35	3471.67
ENSMUSG00000009075	486.036	650.15	1106.06	311.939	330.235	296.547	1436.15	1752.8	1104.26	634.566	499.246	673.181	2122.06	789.882	699.319	483.231	722.208	5213.36
ENSMUSG00000009076	500.105	716.459	712.443	312.525	336.728	330.725	483.319	458.851	475.171	619.275	578.672	469.147	327.311	521.667	434.979	410.855	449.627	492.855
ENSMUSG00000009079	4329.56	3313.82	3204.02	6108.02	6016.58	5439.38	3265.09	3595.66	3338.59	3720.75	3472.03	4045.58	5569.39	3581.13	3090.22	4019.85	3373.52	3737.73
ENSMUSG00000009090	4802.8	2736.45	2379.4	4355.42	4761.5	4966.91	5463.04	5295.17	5184.52	2227.35	2526.49	4688.88	4881.97	4958.3	4785.75	5699.73	5009	5086.78
ENSMUSG00000009092	20.4647	11.321	21.6488	27.5585	29.684	51.2675	26.0839	21.3171	13.4287	2.54846	18.9108	15.5949	24.7853	30.3485	28.604	23.3997	33.3057	19.3391
ENSMUSG00000009093	0	0	1.96807	0	0	0	0	0	0	0	0	1.29958	0	0	0.986346	0	0	0
ENSMUSG00000009097	16.6275	27.4939	25.585	47.4945	46.3813	50.2622	75.183	80.4721	60.9458	30.5815	13.2376	67.578	32.804	33.6295	49.3173	39.7251	63.1055	76.1845
ENSMUSG00000009108	0	1.61729	11.8084	1.75905	0.927626	3.01573	1.53435	1.59878	3.09894	5.09692	9.45542	1.29958	4.37387	2.46069	0.986346	0	0.876466	3.51621
ENSMUSG00000009112	1666.59	1112.69	871.857	1489.92	1525.94	1671.72	2030.71	1926.53	2052.53	769.634	1000.38	1621.87	1381.41	2004.64	1893.78	2191.41	1937.87	1880
ENSMUSG00000009114	1.27904	1.61729	7.8723	1.75905	0	0	0.767174	0.532928	1.03298	0	1.89108	1.29958	3.64489	3.28092	0.986346	0.544179	7.88819	1.7581
ENSMUSG00000009115	0	0	0	1.1727	0.927626	2.01049	0	1.06586	0	0	0	0	0	0	0	0	0	0
ENSMUSG00000009145	8.95329	29.1112	45.2657	22.8677	14.842	18.0944	9.97326	12.2573	8.26384	38.2269	26.4752	7.79746	16.7665	1.64046	3.94538	0.544179	5.25879	2.93017
ENSMUSG00000009185	0	4.85186	17.7127	1.1727	0.927626	1.00524	1.53435	2.66464	4.13192	17.8392	24.5841	2.59915	1.45796	1.64046	1.97269	1.63254	0.876466	2.34414
ENSMUSG00000009207	1376.25	1222.67	893.506	1467.05	1665.09	1707.91	992.723	678.417	805.724	1169.74	1206.51	1022.77	1429.53	1401.77	1314.8	1885.58	1220.92	1001.53
ENSMUSG00000009210	0	1.61729	7.8723	1.1727	0.927626	0	3.06869	1.59878	3.09894	2.54846	0	3.89873	2.91591	4.92138	4.93173	1.08836	2.6294	8.20449
ENSMUSG00000009214	11.5114	1.61729	1.96807	9.38162	2.78288	3.01573	6.90456	4.79635	7.23086	2.54846	1.89108	11.6962	8.01876	7.38208	8.87711	2.72089	3.50586	7.03242
ENSMUSG00000009216	3985.49	2209.22	1464.25	4021.79	3964.67	3782.73	3264.32	3956.99	4367.44	1896.05	2138.82	2552.37	2659.31	3668.89	3252.97	3928.97	3231.53	4331.38
ENSMUSG00000009246	1.27904	1.61729	0	0.586352	0	1.00524	0	0.532928	0	2.54846	3.78217	0	1.45796	1.64046	0	0.544179	1.75293	1.17207
ENSMUSG00000009248	1.27904	9.70373	1.96807	5.27716	3.7105	3.01573	1.53435	2.66464	0	2.54846	5.67325	2.59915	10.2057	1.64046	0.986346	1.08836	4.38233	5.27431
ENSMUSG00000009281	167.554	462.544	714.411	111.993	70.4996	81.4248	237.824	171.07	214.86	685.535	627.84	232.624	112.992	164.866	149.925	83.8036	252.422	293.017
ENSMUSG00000009291	1781.71	1790.34	2042.86	1693.38	1600.15	1434.48	2407.39	2156.76	2272.56	1503.59	1503.41	2523.78	1570.22	2017.77	2144.32	1647.23	1915.95	2669.97
ENSMUSG00000009292	877.423	511.063	497.923	978.621	1110.37	1123.86	885.318	1025.35	912.121	364.43	501.137	719.966	1226.14	781.68	817.681	842.933	739.737	697.381
ENSMUSG00000009293	1129.39	760.125	956.484	832.033	939.685	967.045	1064.07	1113.29	999.924	637.115	828.295	1027.97	898.101	1148.32	1132.33	1007.28	1225.3	1318.58
ENSMUSG00000009350	0	4.85186	1.96807	0.586352	0.927626	1.00524	5.37022	2.13171	5.1649	5.09692	3.78217	1.29958	0.728978	5.74162	5.91808	1.63254	2.6294	2.34414
ENSMUSG00000009356	19.1856	19.4075	27.553	20.5223	24.1183	12.0629	23.7824	30.9098	8.26384	7.64537	15.1287	27.2911	22.5983	27.0676	19.7269	28.2973	14.8999	20.5112
ENSMUSG00000009376	281.389	171.433	106.276	256.236	288.492	324.694	181.053	134.831	170.442	163.101	202.346	144.253	243.479	326.452	267.3	502.821	291.863	278.366
ENSMUSG00000009378	126.625	80.8644	112.18	95.5753	76.9929	127.666	127.351	84.7355	91.9352	158.004	126.703	131.257	145.796	83.6635	127.239	87.0686	128.84	84.975
ENSMUSG00000009394	14605.4	10264.9	8218.68	11104.9	13536.8	12948.6	11329.6	11327.4	11141.7	7655.57	10157	10985.3	15707.3	15255.5	14451.9	18678.4	13586.1	17526.5
ENSMUSG00000009406	2251.11	2430.78	2033.02	1873.98	2014.8	1748.12	2615.3	3279.1	3096.87	2400.65	2447.06	2353.53	1600.11	2225.29	2126.56	2591.38	2459.36	2631.88
ENSMUSG00000009418	2137.28	1285.74	1141.48	2925.89	3068.59	2836.8	1930.21	2226.04	1960.6	1450.07	1185.71	1623.17	3431.3	1996.44	1751.75	2387.86	1857.23	1901.68
ENSMUSG00000009470	1825.19	1347.2	1194.62	2561.77	2279.18	2456.82	2044.52	1734.15	2084.55	1414.39	1374.82	2246.97	2321.07	1870.13	2032.86	1816.47	1848.47	1853.04
ENSMUSG00000009471	3.83713	3.23458	0	2.34541	3.7105	2.01049	0.767174	3.73049	3.09894	5.09692	1.89108	6.49789	2.91591	4.92138	5.91808	3.80925	4.38233	4.10224
ENSMUSG00000009487	1.27904	6.46915	0	5.27716	3.7105	3.01573	0	3.73049	1.03298	5.09692	0	3.89873	2.91591	0.820231	2.95904	0.544179	0.876466	1.17207
ENSMUSG00000009535	2046.47	1952.07	2031.05	1854.63	1929.46	1977.32	1578.84	1346.71	1387.29	1432.23	2015.9	1851.9	2001.77	1889.81	1763.59	2140.8	1858.98	1710.64
ENSMUSG00000009545	6.39521	6.46915	5.90422	20.5223	20.4078	3.01573	13.042	10.6586	12.3958	2.54846	5.67325	9.09704	8.74774	15.5844	18.7406	7.61851	14.0235	16.995
ENSMUSG00000009549	2468.55	15081.2	11101.9	1457.08	1356.19	1445.54	3483.74	3594.06	3138.19	15571.1	17242.9	2244.37	1387.97	2742.03	2462.91	2485.81	3192.96	3287.65
ENSMUSG00000009551	60.115	56.6051	66.9145	59.8079	64.0062	63.3304	70.58	72.4782	91.9352	45.8722	34.0395	57.1814	69.9819	72.1803	68.0579	83.8036	64.8585	56.8454
ENSMUSG00000009555	1839.26	2212.45	2149.14	2266.25	2534.27	2346.24	1794.42	1889.76	1860.4	2069.35	2250.39	1601.08	1961.68	1678.19	1579.14	1717.43	1697.71	1744.63
ENSMUSG00000009563	666.381	745.57	747.868	581.661	558.431	504.633	497.129	513.209	426.621	685.535	644.86	560.118	505.911	551.195	506.982	485.952	504.844	529.189
ENSMUSG00000009566	166.275	122.914	216.488	221.641	205.933	150.787	105.87	140.16	112.595	160.553	130.485	155.949	221.609	113.192	124.28	139.854	125.335	144.165
ENSMUSG00000009569	5538.25	3457.76	2249.51	5700.51	6700.24	7545.36	5267.41	4949.83	5309.52	3277.32	3838.9	3629.72	5161.9	5889.26	5694.18	8057.11	5931.92	5080.33
ENSMUSG00000009575	5756.97	4504.15	4758.8	5924.5	6169.64	6921.11	8217.2	7232.36	8696.66	3493.94	4169.84	6525.18	6323.89	7679.82	7651.09	8079.97	7640.15	7126.77
ENSMUSG00000009580	0	0	0	0	0	0	0	0	0	0	0	0	0.728978	0	0	0	0	0
ENSMUSG00000009585	97.2072	90.5681	125.957	103.198	88.1244	78.409	99.7326	131.1	122.925	104.487	81.3166	131.257	94.0382	89.4052	83.8394	56.5946	70.1173	93.7655
ENSMUSG00000009588	0	1.61729	0	0	0	0	0	0	0	0	0	0	0	0	0	0	0	0
ENSMUSG00000009596	0	8.08644	13.7765	6.44987	5.56575	7.03671	0.767174	1.06586	3.09894	2.54846	11.3465	2.59915	9.47672	0	0	2.17672	2.6294	0.586035
ENSMUSG00000009614	377.317	310.519	283.403	318.975	313.537	360.883	921.376	878.265	1000.96	300.718	336.613	670.582	314.919	635.679	607.589	456.566	645.079	730.199
ENSMUSG00000009621	266.041	179.519	244.041	378.197	333.945	413.155	378.984	430.606	398.73	163.101	196.673	318.396	462.172	357.621	319.576	334.126	354.092	339.9
ENSMUSG00000009628	19.1856	19.4075	29.5211	61.5669	35.2498	23.1206	8.43891	13.3232	16.5277	81.5507	15.1287	20.7932	31.3461	11.4832	2.95904	7.61851	16.6528	15.2369
ENSMUSG00000009630	4635.25	3889.58	3631.1	3319.34	3678.04	3834	5480.69	4872.56	5554.33	3909.33	4279.52	4218.43	3265.82	5041.96	5305.55	5667.08	5136.09	5215.71
ENSMUSG00000009633	131.741	276.556	431.008	72.1212	74.2101	79.4143	177.217	164.142	153.914	285.427	270.425	148.152	96.2251	105.81	132.17	87.6128	118.323	127.756
ENSMUSG00000009640	574.29	386.532	387.711	601.01	620.582	593.094	449.564	379.977	457.61	372.075	317.702	534.126	606.51	513.464	483.31	574.653	500.462	560.249
ENSMUSG00000009646	0	0	1.96807	0.586352	0	0	0	0	0	0	1.89108	0	0	0.820231	0	0	0	0
ENSMUSG00000009647	699.636	354.186	383.774	770.466	726.331	737.849	583.819	515.341	554.71	364.43	325.267	560.118	821.559	784.961	700.306	820.078	728.343	810.486
ENSMUSG00000009654	1.27904	3.23458	1.96807	5.86352	1.85525	3.01573	4.60304	1.59878	2.06596	5.09692	1.89108	1.29958	1.45796	1.64046	0.986346	1.08836	1.75293	2.93017
ENSMUSG00000009670	11.5114	19.4075	15.7446	10.5543	12.0591	14.0734	12.2748	13.3232	16.5277	40.7753	28.3663	14.2954	12.3926	2.46069	7.89077	10.8836	15.7764	21.0972
ENSMUSG00000009681	4073.75	3223.26	2458.12	4044.07	4454.46	4009.92	5528.25	7685.88	6918.9	2334.39	3388.82	5540.1	3542.83	4119.2	4375.43	4030.19	6458.68	4831.86
ENSMUSG00000009687	209.763	300.816	232.233	391.683	475.872	531.774	352.9	369.852	305.762	377.172	302.574	235.224	357.199	316.609	358.044	241.071	268.199	282.469
ENSMUSG00000009731	335.109	182.754	214.52	324.839	374.761	340.778	251.633	279.787	298.531	178.392	173.98	250.818	330.227	260.013	267.3	332.493	296.245	293.017
ENSMUSG00000009733	465.571	388.149	425.104	460.872	493.497	545.848	407.369	437.001	410.093	463.819	438.732	418.464	615.987	494.599	418.211	459.287	405.804	388.541
ENSMUSG00000009734	46.0455	30.7285	31.4892	66.8441	102.039	70.3671	29.9198	35.7062	29.9564	20.3877	34.0395	40.2869	92.5802	27.8878	54.249	103.938	43.8233	26.9576
ENSMUSG00000009739	4279.67	4698.22	2839.93	3774.34	3959.11	4798.03	7985.51	10415	9720.34	2841.53	4133.91	5245.09	2891.13	5001.77	5507.76	4809.45	5358.71	4779.7
ENSMUSG00000009741	1616.71	2104.09	1873.61	2878.4	2932.22	2782.52	1536.65	1745.34	1310.85	2721.75	2216.35	1571.19	2634.53	1316.47	1372.01	1246.71	1411.11	1241.22
ENSMUSG00000009772	28.1389	21.0247	19.6807	25.7995	24.1183	17.0892	22.248	17.5866	26.8575	25.4846	11.3465	16.8945	43.7387	22.1462	21.6996	17.4137	9.64112	30.4738
ENSMUSG00000009828	720.101	443.137	580.582	775.743	719.838	838.374	825.479	805.254	803.658	468.916	366.87	846.025	858.007	698.016	739.759	781.985	697.667	722.581
ENSMUSG00000009863	3422.72	8075.12	7728.63	2391.73	2499.02	2376.4	3721.56	3694.26	4037.92	6814.58	7798.83	3625.82	2415.11	3605.73	3617.92	3459.89	3694.3	3860.21
ENSMUSG00000009876	58.8359	80.8644	72.8187	50.4262	38.0327	33.1731	108.171	95.3941	101.232	58.6145	85.0988	97.4683	40.0938	73.0005	72.9896	62.5806	80.6349	94.3516
ENSMUSG00000009894	10462.6	6139.23	6453.32	7003.97	8370.89	8600.87	7273.57	5497.15	6160.69	4859.91	5332.86	7707.79	8570.6	11007.5	9677.04	12742	8693.66	9714.7
ENSMUSG00000009900	0	4.85186	3.93615	4.69081	1.85525	4.02098	1.53435	3.19757	0	12.7423	5.67325	1.29958	5.10285	1.64046	0.986346	4.35343	1.75293	4.68828
ENSMUSG00000009905	1050.09	1681.98	1352.07	969.825	970.297	986.145	857.7	783.404	785.065	1437.33	1771.95	1056.56	966.625	922.76	894.616	854.361	882.601	881.396
ENSMUSG00000009907	1496.48	1355.29	1206.43	1392	1478.64	1373.16	1070.21	884.66	1136.28	1286.97	1528	1290.48	1422.24	1293.5	1245.75	1544.92	1256.85	1298.07
ENSMUSG00000009927	4318.05	69870.1	56609.7	3034.96	2856.16	2898.12	11094.1	13959.5	15974	119892	80352.2	6473.19	2617.76	6355.15	7165.8	5629.53	8394.79	9699.46
ENSMUSG00000009941	5.11617	1.61729	5.90422	2.93176	1.85525	1.00524	3.06869	2.66464	6.19788	2.54846	5.67325	2.59915	4.37387	1.64046	3.94538	3.26507	5.25879	1.17207
ENSMUSG00000009995	653.59	1982.8	1859.83	1337.47	1362.68	1041.43	540.09	641.645	546.446	2484.75	1996.99	800.54	1229.06	535.611	487.255	477.245	548.668	492.269
ENSMUSG00000010021	69.0683	61.4569	62.9784	90.2981	84.4139	65.3409	102.034	101.789	119.826	45.8722	52.9504	101.367	89.6643	84.4838	83.8394	72.3758	86.7701	107.244
ENSMUSG00000010025	1423.57	1162.83	1102.12	1289.39	1283.83	1277.67	1514.4	1231.6	1357.34	1057.61	1227.31	1488.02	1424.42	1501.84	1516.01	1628.73	1338.36	1599.87
ENSMUSG00000010044	70.3473	64.6915	72.8187	87.9527	94.6178	69.3618	42.1946	61.8196	53.7149	101.938	107.792	55.8818	74.3558	34.4497	44.3856	35.3716	62.2291	52.1571
ENSMUSG00000010045	1028.35	418.878	429.04	762.257	737.462	814.248	748.762	685.878	688.997	392.463	410.365	756.354	782.194	910.456	856.148	1103.59	884.354	1141.6
ENSMUSG00000010047	249.413	181.136	200.744	208.155	203.15	224.169	213.274	201.98	215.893	211.522	173.98	250.818	249.311	245.249	247.573	224.746	199.834	259.027
ENSMUSG00000010048	199.531	286.26	303.083	214.018	213.354	218.138	172.614	200.381	154.947	344.042	295.009	163.747	202.656	132.877	167.679	123.529	146.37	155.299
ENSMUSG00000010051	66.5102	46.9014	45.2657	96.1617	87.1968	90.472	112.775	120.442	108.463	43.3238	54.8415	114.363	104.973	107.45	115.402	75.0967	85.0172	115.449
ENSMUSG00000010054	3273.07	5000.65	5821.56	1834.11	2144.67	2246.72	3904.15	4377.47	3696	4849.72	4928.17	2842.18	1863.27	3714.01	3599.18	3567.64	3724.1	3655.68
ENSMUSG00000010057	762.309	1287.36	1548.87	685.445	713.344	731.818	573.079	553.179	509.259	1409.3	1446.68	692.675	722.418	668.488	635.207	695.461	622.291	623.541
ENSMUSG00000010064	2354.72	1172.53	997.814	2873.71	2151.16	2730.24	3470.69	2796.27	3629.89	1279.33	1013.62	3222.95	2038.95	3474.5	3378.23	2678.99	2796.8	3962.77
ENSMUSG00000010066	1089.74	491.656	661.273	1310.5	1287.54	1148.99	735.72	772.212	790.229	535.176	512.484	1089.05	1712.37	896.512	776.254	934.355	888.736	607.132
ENSMUSG00000010067	372.201	475.483	464.465	336.566	359.919	387.019	301.499	283.518	341.916	267.588	416.039	358.683	338.246	300.204	284.068	278.075	257.681	283.055
ENSMUSG00000010080	130.462	14.5556	92.4995	58.0488	3.7105	75.3933	9.20608	36.2391	42.3522	43.3238	51.0593	131.257	241.292	7.38208	69.0442	10.8836	47.3292	21.0972
ENSMUSG00000010086	4929.43	4379.62	4077.85	8411.21	10555.5	9028.1	3192.98	4093.95	3242.52	4194.76	4287.09	4484.84	9091.82	3917.42	3342.73	4168.96	3531.28	3983.86
ENSMUSG00000010095	3819.22	1221.05	1501.64	2703.67	2863.58	3554.54	3112.42	2563.38	3112.37	907.251	1087.37	3220.35	2993.91	4016.67	3974.97	4390.98	3249.06	5005.91
ENSMUSG00000010097	1766.36	4200.1	4418.33	2782.24	2613.12	2662.89	1932.51	2377.92	2045.3	5423.12	4103.65	2048.13	2568.92	1688.03	1620.57	1431.73	1802.01	1678.99
ENSMUSG00000010110	1234.28	1356.9	1336.32	1522.75	1512.96	1529.98	952.063	1015.76	941.044	1684.53	1401.29	1195.61	1471.81	1219.68	952.81	1081.28	1022.84	959.339
ENSMUSG00000010122	34.5341	114.827	55.1061	49.8399	33.3945	75.3933	152.668	168.405	99.166	122.326	94.5542	74.0759	54.6734	118.933	107.512	108.836	111.311	75.0124
ENSMUSG00000010136	26.8599	63.0742	218.456	27.5585	1.85525	21.1101	14.5763	15.4549	16.5277	191.134	223.148	25.9915	31.3461	9.84277	29.5904	3.26507	31.5528	26.3716
ENSMUSG00000010142	46.0455	50.1359	45.2657	43.9764	44.526	26.1363	68.2785	82.0709	87.8033	63.7115	35.9306	72.7763	26.2432	46.7532	49.3173	45.711	51.7115	67.98
ENSMUSG00000010154	549.988	274.939	299.147	358.847	474.017	513.68	386.656	510.545	418.357	214.07	281.772	388.574	554.024	429.801	452.733	429.357	482.933	452.419
ENSMUSG00000010175	378.596	234.507	375.902	491.949	419.287	441.302	415.041	303.769	340.883	244.652	183.435	488.641	1131.37	388.789	361.003	462.008	373.374	1326.78
ENSMUSG00000010205	1064.16	533.705	513.667	1073.02	1066.77	1060.53	936.719	1073.32	927.616	496.949	550.306	844.725	1036.61	964.591	922.233	973.536	946.583	1115.81
ENSMUSG00000010277	8014.48	6016.31	5048.11	8649.27	8473.86	8908.47	13737	14895.3	15569.1	4276.31	5661.91	10390.1	8400.02	10832.8	10759.1	9575.92	10663.1	10157.2
ENSMUSG00000010290	1051.37	2047.49	1944.46	970.998	1039.87	1015.3	1301.13	1216.14	1318.08	2227.35	2235.26	1378.85	1126.27	1181.95	1044.54	1100.87	1153.43	1146.28
ENSMUSG00000010307	546.151	396.236	352.285	385.233	396.096	308.61	383.587	344.804	361.543	374.623	327.158	514.633	336.059	490.498	396.511	495.747	417.198	483.479
ENSMUSG00000010311	16.6275	43.6668	41.3296	16.4178	12.9868	14.0734	18.4122	28.2452	15.4947	50.9692	32.1484	22.0928	25.5142	10.663	9.86346	9.79522	22.7881	16.409
ENSMUSG00000010342	12.7904	9.70373	15.7446	20.5223	22.263	17.0892	6.13739	10.6586	11.3628	35.6784	7.56434	18.1941	18.2245	12.3035	12.8225	24.4881	24.541	20.5112
ENSMUSG00000010358	81.8587	100.272	122.021	60.3942	75.1377	77.4038	105.87	93.7953	108.463	91.7445	90.7721	96.1687	67.795	91.0456	122.307	71.2874	91.1524	90.8354
ENSMUSG00000010362	70.3473	224.803	240.105	53.9443	54.7299	58.3042	152.668	141.759	147.716	234.458	232.603	97.4683	67.066	102.529	119.348	88.7012	106.929	158.815
ENSMUSG00000010376	2096.35	2975.81	3688.17	1394.93	1476.78	1545.06	2250.89	2229.24	2162.03	2879.76	2830.95	1890.89	1465.98	2134.24	2124.59	2051.01	2150.85	2361.72
ENSMUSG00000010392	1557.87	807.027	842.336	1410.76	1435.96	1411.36	1444.59	1434.11	1520.55	731.408	850.988	1493.21	1566.57	1427.2	1396.67	1599.89	1460.19	1524.28
ENSMUSG00000010406	509.059	3058.29	2460.09	304.903	360.846	303.584	847.727	1146.33	1014.39	4309.44	3279.14	695.274	325.853	620.094	608.575	521.868	766.908	879.052
ENSMUSG00000010435	0	0	0	0	0	0	0	0	0	0	0	0	0	0	0	0	0	0
ENSMUSG00000010453	1941.59	1474.97	1584.3	2192.37	2094.58	2660.88	2721.93	3019.04	2597.94	1541.82	1690.63	2236.57	2567.46	2045.66	2202.51	1854.02	2267.42	1934.5
ENSMUSG00000010461	88.2539	74.3953	43.2976	120.202	147.492	204.065	121.981	121.508	110.529	58.6145	47.2771	102.667	69.2529	149.282	153.87	166.519	126.211	92.0074
ENSMUSG00000010476	15.3485	24.2593	110.212	55.117	24.1183	20.1049	29.1526	30.9098	41.3192	35.6784	17.0198	44.1856	393.648	30.3485	26.6313	27.2089	39.441	41.6085
ENSMUSG00000010492	11.5114	27.4939	92.4995	17.0042	1.85525	1.00524	10.7404	4.26342	6.19788	234.458	45.386	14.2954	16.7665	9.02254	11.8362	1.08836	10.5176	16.995
ENSMUSG00000010505	207.205	218.334	283.403	369.988	310.755	187.981	214.041	246.746	203.497	308.363	238.277	310.599	421.349	199.316	167.679	162.71	235.769	244.962
ENSMUSG00000010517	989.978	1322.94	1474.09	931.713	869.185	892.657	928.28	690.674	913.154	1284.42	1367.25	946.092	995.784	962.131	917.302	1008.36	922.042	960.511
ENSMUSG00000010529	58.8359	135.852	127.925	53.358	50.0918	56.2937	151.9	155.615	145.65	89.196	124.812	139.055	74.3558	105.81	123.293	77.8176	117.446	93.1795
ENSMUSG00000010538	19.1856	221.568	155.478	24.0404	26.9011	17.0892	34.5228	45.8318	38.2202	313.46	268.534	36.3882	20.4114	14.7642	16.7679	19.0463	21.9116	28.1297
ENSMUSG00000010554	722.659	384.915	507.763	687.79	711.489	937.893	1073.28	856.415	951.374	435.786	463.316	755.054	884.251	953.108	1020.87	891.909	858.06	907.768
ENSMUSG00000010592	181.624	575.755	352.285	142.483	153.986	152.797	151.133	183.327	179.738	372.075	561.652	194.937	87.4774	151.743	109.484	151.826	233.14	164.676
ENSMUSG00000010601	11.5114	17.7902	7.8723	7.03622	15.7696	9.0472	3.83587	7.46099	6.19788	10.1938	1.89108	1.29958	7.28978	7.38208	9.86346	5.44179	4.38233	8.20449
ENSMUSG00000010607	535.919	2026.46	2117.65	358.847	353.425	352.841	741.09	831.9	780.933	2329.29	1847.59	662.784	350.639	620.094	584.903	571.932	626.673	761.845
ENSMUSG00000010608	2018.33	2186.57	2031.05	3680.53	3686.38	3399.74	1535.11	1672.33	1579.43	2372.61	2443.28	2065.03	3564.7	1620.78	1583.09	1976.46	1781.85	1531.31
ENSMUSG00000010609	392.666	181.136	283.403	364.124	377.544	401.092	260.072	251.009	223.124	234.458	249.623	322.295	406.041	367.463	351.139	364.056	291.863	354.551
ENSMUSG00000010651	7.67425	12.9383	15.7446	8.20892	15.7696	6.03147	6.13739	8.52684	10.3298	12.7423	13.2376	12.9958	10.9347	15.5844	8.87711	13.0603	10.5176	11.7207
ENSMUSG00000010660	328.714	338.013	338.509	385.233	327.452	364.904	355.969	399.163	421.456	366.978	361.197	400.27	305.442	323.991	324.508	284.606	256.804	302.98
ENSMUSG00000010663	8861.2	8840.1	6345.07	7283.07	6925.65	7541.34	18065.4	19199.8	21111	6167.27	9186.89	15112.8	7203.76	13621.6	13943	9512.25	12778	14187.9
ENSMUSG00000010721	1074.4	1748.29	1373.72	856.073	920.205	934.877	806.3	694.405	706.558	1470.46	1800.31	901.907	949.859	969.513	920.261	1126.45	943.077	913.628
ENSMUSG00000010751	47.3246	19.4075	31.4892	52.1853	51.947	29.1521	58.3052	37.8379	66.1107	33.13	18.9108	45.4852	58.3183	57.4162	55.2354	43.5343	34.1822	58.6035
ENSMUSG00000010755	963.119	777.916	795.102	1104.1	1150.26	1368.14	758.735	664.561	719.987	853.734	820.731	816.135	1185.32	940.805	859.107	1118.29	734.478	769.464
ENSMUSG00000010760	0	0	0	0	0	0	0	0.532928	1.03298	2.54846	0	0	0	0	0	0	0	0
ENSMUSG00000010796	0	0	0	0	0	0	0	0	0	0	0	0	0	0	0	0	0.876466	0.586035
ENSMUSG00000010797	101.044	160.112	169.254	82.0892	62.1509	100.524	100.5	98.0587	97.1001	135.068	194.782	124.759	53.9444	129.596	136.116	108.836	150.752	123.067
ENSMUSG00000010803	15649.1	18707.2	11775	12761.4	14649.1	15957.2	10949.9	7464.72	8463.2	15020.6	17142.7	11416.8	13108.5	16670.4	15823	23380.1	13327.5	10790.1
ENSMUSG00000010825	65.2311	59.8397	102.34	134.861	117.808	111.582	80.5532	107.118	78.5065	119.778	60.5147	158.548	234.002	79.5624	62.1398	45.711	53.4644	35.1621
ENSMUSG00000010830	17.9066	29.1112	21.6488	14.0724	16.6973	10.0524	17.645	22.9159	15.4947	43.3238	35.9306	24.692	11.6637	16.4046	25.645	8.70686	14.0235	24.0274
ENSMUSG00000010841	0	0	1.96807	0	0.927626	0	0	0	0	0	0	1.29958	0	0	0	0	1.75293	0
ENSMUSG00000010911	246.855	1054.47	987.973	183.528	214.282	215.122	336.789	315.493	326.422	927.639	987.146	275.51	202.656	301.025	274.204	228.555	288.357	278.366
ENSMUSG00000010914	1364.74	1316.47	1192.65	1068.33	1036.16	1182.17	1209.07	967.264	1098.06	1241.1	1372.93	1259.29	1132.83	1346	1375.95	1550.91	1302.43	1330.3
ENSMUSG00000010936	758.472	407.557	389.679	738.803	682.733	651.398	576.147	562.239	564.007	476.562	400.91	586.109	804.792	569.24	558.272	699.27	614.403	608.304
ENSMUSG00000011008	2.55808	1.61729	1.96807	0.586352	0	0	0	3.19757	2.06596	17.8392	0	1.29958	1.45796	2.46069	0	1.63254	3.50586	2.34414
ENSMUSG00000011034	2.55808	0	1.96807	1.75905	0	4.02098	0.767174	0	0	0	0	1.29958	5.83183	0	0.986346	0.544179	2.6294	5.86035
ENSMUSG00000011052	0	9.70373	0	2.93176	2.78288	0	0.767174	1.06586	2.06596	5.09692	5.67325	0	0.728978	0	2.95904	2.17672	0	1.17207
ENSMUSG00000011096	1536.13	1140.19	1013.56	1104.69	1210.55	1135.93	1883.41	2208.99	2006.05	1131.52	1163.02	1351.56	1044.63	1579.76	1628.46	1501.93	1542.58	1719.43
ENSMUSG00000011114	1571.94	2335.36	1804.72	1053.67	1153.97	1110.79	1307.26	1161.78	1241.64	1827.24	2305.23	1411.34	976.831	1651.12	1451.9	1652.13	1441.79	1347.88
ENSMUSG00000011118	0	0	0	0	0	0	0	0	0	0	0	0	0	0	0	0	0	0
ENSMUSG00000011148	663.823	483.569	604.199	604.528	563.996	516.696	517.075	441.264	472.072	425.593	442.514	684.877	577.351	641.42	484.296	617.643	503.091	494.027
ENSMUSG00000011154	26.8599	17.7902	49.2019	19.3496	6.49338	5.02622	16.1106	16.5208	19.6266	25.4846	56.7325	32.4894	32.804	27.8878	28.604	8.16268	33.3057	48.6409
ENSMUSG00000011158	926.026	815.113	1070.63	1005.01	972.152	930.856	1347.92	1575.87	1422.41	1085.64	854.77	1294.38	995.784	1080.24	1064.27	950.681	1127.13	1148.04
ENSMUSG00000011171	25.5808	42.0495	82.6591	265.031	64.0062	72.3776	32.2213	15.4549	17.5607	198.78	34.0395	126.059	166.936	13.9439	21.6996	14.6928	28.0469	38.6783
ENSMUSG00000011179	1956.93	1660.95	2715.94	1352.13	1331.14	1491.78	2061.4	1769.32	2395.48	2364.97	2634.28	2944.84	2045.51	2015.31	2339.61	2286.64	1842.33	2786.01
ENSMUSG00000011254	204.647	268.47	281.435	307.835	280.143	162.85	210.973	247.278	211.761	277.782	179.653	240.422	207.03	206.698	222.914	374.395	301.504	262.544
ENSMUSG00000011256	447.665	215.099	224.36	564.07	598.319	628.278	496.361	468.976	426.621	214.07	160.742	298.903	559.126	622.555	533.613	877.761	560.938	419.015
ENSMUSG00000011257	769.983	776.298	586.486	759.912	769.929	748.907	1237.45	1382.95	1505.05	657.502	777.236	979.881	803.334	947.367	926.179	748.246	909.771	947.618
ENSMUSG00000011263	8.95329	6.46915	3.93615	11.727	5.56575	10.0524	3.06869	5.86221	9.29682	10.1938	5.67325	5.19831	10.2057	4.10115	5.91808	8.16268	7.01173	4.10224
ENSMUSG00000011267	58.8359	33.9631	29.5211	31.663	52.8747	77.4038	52.935	64.4843	49.583	28.033	45.386	33.789	26.2432	54.9555	60.1671	57.683	52.5879	33.404
ENSMUSG00000011305	15.3485	8.08644	11.8084	9.96798	7.42101	7.03671	9.20608	9.5927	9.29682	7.64537	15.1287	9.09704	15.3085	15.5844	18.7406	11.9719	19.2822	18.7531
ENSMUSG00000011306	1016.84	739.101	838.4	1255.96	1233.74	1042.44	831.616	955.539	893.527	790.022	731.85	970.784	1189.69	1030.21	837.408	1168.9	884.354	993.329
ENSMUSG00000011349	0	0	0	1.1727	0	0	0	0	0	7.64537	0	0	1.45796	0	0	1.08836	0.876466	0.586035
ENSMUSG00000011350	0	0	0	0	0	0	0	0	0	0	0	0	0	0	0	0	0	0
ENSMUSG00000011382	301.854	342.865	391.647	330.702	335.801	330.725	366.709	413.552	396.664	338.945	416.039	369.08	261.703	256.732	320.562	244.881	337.439	261.371
ENSMUSG00000011427	533.36	278.174	299.147	449.732	492.569	584.047	422.713	320.29	361.543	242.104	347.96	344.388	505.911	446.206	511.914	564.858	438.233	419.015
ENSMUSG00000011463	1.27904	8.08644	11.8084	1.1727	2.78288	0	4.60304	4.79635	3.09894	2.54846	7.56434	1.29958	1.45796	0	1.97269	4.89761	1.75293	5.27431
ENSMUSG00000011486	0	0	1.96807	2.93176	4.63813	2.01049	1.53435	4.26342	1.03298	2.54846	0	1.29958	2.18693	0	0.986346	1.08836	0	2.34414
ENSMUSG00000011589	1071.84	895.978	1084.41	881.286	1109.44	1023.34	1103.96	1346.18	1209.62	919.993	958.78	939.594	965.896	934.243	915.329	970.271	910.648	934.725
ENSMUSG00000011632	0	3.23458	0	1.1727	0	1.00524	0.767174	0	0	0	0	0	0	0	0.986346	0.544179	0	0
ENSMUSG00000011658	309.528	498.125	562.869	368.815	384.965	362.893	334.488	410.887	385.301	502.046	480.336	404.169	435.929	260.833	350.153	274.81	340.069	371.546
ENSMUSG00000011751	4310.37	3100.34	2389.24	5851.2	6908.96	6500.91	4343.74	5938.41	4313.72	3590.78	3212.95	3818.16	6253.91	3991.24	3580.44	3872.92	3803.86	3442.37
ENSMUSG00000011752	4072.47	2634.56	2576.21	2520.14	2805.14	2803.63	3778.33	3036.09	3620.59	1898.6	2369.53	3537.45	2975.69	4291.45	4262	4770.82	3611.92	3950.46
ENSMUSG00000011831	1907.05	1935.89	1698.45	2394.07	2384.93	2604.59	2570.03	2442.41	2548.36	1498.49	1864.61	2501.69	2168.71	2282.7	2300.16	2071.15	2350.68	1852.46
ENSMUSG00000011832	3079.93	2023.23	1804.72	2853.19	3062.09	3111.23	3623.36	4227.72	3690.84	1743.15	1919.45	2840.88	3139.71	2960.21	2929.45	3026.72	3178.06	2893.84
ENSMUSG00000011837	846.726	380.063	419.2	604.528	665.108	556.905	626.014	634.717	619.788	366.978	381.999	627.696	541.631	746.41	555.313	761.306	649.461	715.548
ENSMUSG00000011877	15796.2	18558.4	11609.7	11111.4	11829.1	13843.2	35428.8	45767.3	40957.6	11363.6	16963	20821.8	9744.98	18450.3	22374.3	16818.4	21570.7	21080.8
ENSMUSG00000011884	1515.66	1138.57	1735.84	1211.99	946.178	1002.23	1967.8	1969.17	2079.39	1577.5	1170.58	2026.04	1137.21	1299.25	1513.05	1171.07	1375.17	1756.35
ENSMUSG00000011958	697.078	1347.2	1393.4	910.018	881.244	910.751	1105.5	1059.46	1075.33	1462.82	1420.2	1073.45	809.166	813.669	824.585	673.694	906.266	754.227
ENSMUSG00000011960	1102.53	617.804	598.295	1222.54	1221.68	1455.59	873.044	808.984	801.592	629.469	616.494	843.426	1308.52	1084.35	1071.17	1319.63	1028.97	1116.98
ENSMUSG00000012017	144.532	108.358	147.606	115.511	116.881	95.4982	151.9	215.303	138.419	119.778	113.465	129.958	130.487	104.99	115.402	97.408	99.0406	140.648
ENSMUSG00000012042	0	0	0	0.586352	0	0	0	0	2.06596	2.54846	0	0	0	0	0	0	0	0
ENSMUSG00000012076	1784.26	1848.56	1879.51	1578.46	1661.38	1775.26	1614.13	1291.82	1480.26	1717.66	1953.49	1391.85	1630	1740.53	1715.26	1871.98	1707.36	1482.08
ENSMUSG00000012114	1481.13	858.78	716.379	1454.74	1571.4	1509.88	1181.45	1235.86	1165.2	853.734	826.404	1167.02	1404.01	1323.85	1169.81	1592.81	1326.09	1250.6
ENSMUSG00000012117	1761.24	929.941	930.899	1468.22	1638.19	1698.86	1430.78	1437.31	1528.81	667.696	769.671	1397.05	1586.26	1752.83	1756.68	2083.12	1578.51	1695.98
ENSMUSG00000012123	46.0455	113.21	165.318	54.5307	56.5852	52.2727	29.1526	45.8318	29.9564	96.8414	94.5542	64.9789	46.6546	33.6295	18.7406	23.9439	18.4058	29.3017
ENSMUSG00000012126	231.507	378.445	446.753	509.539	483.293	353.846	203.301	278.188	229.321	537.725	397.128	204.034	407.499	173.889	163.733	147.472	160.393	155.885
ENSMUSG00000012187	0	12.9383	23.6169	1.1727	0	4.02098	3.06869	5.32928	4.13192	15.2907	15.1287	11.6962	8.74774	0.820231	3.94538	0.544179	1.75293	6.44638
ENSMUSG00000012211	1.27904	3.23458	1.96807	1.1727	0	1.00524	0	0.532928	0	2.54846	0	1.29958	0.728978	0.820231	0	0.544179	0	0.586035
ENSMUSG00000012282	1.27904	0	3.93615	0	0	0	0	0	0	0	0	0	0	0.820231	0	0	0	0
ENSMUSG00000012296	304.412	386.532	499.891	485.499	464.74	612.194	347.53	407.69	307.828	428.141	448.187	331.392	499.35	247.71	244.614	180.667	296.245	212.731
ENSMUSG00000012350	1.27904	4.85186	1.96807	3.51811	4.63813	6.03147	3.06869	2.66464	3.09894	5.09692	1.89108	2.59915	3.64489	2.46069	1.97269	2.72089	6.13526	0.586035
ENSMUSG00000012396	1.27904	1.61729	7.8723	0.586352	0	1.00524	1.53435	2.13171	1.03298	2.54846	5.67325	2.59915	1.45796	1.64046	0	0	1.75293	0.586035
ENSMUSG00000012405	4144.1	18472.7	14548	2643.86	2658.58	2667.92	5812.88	6397.8	6685.44	20525.3	18474	4599.2	2501.85	4861.51	4718.68	4535.19	5069.48	5960.56
ENSMUSG00000012422	1693.45	4809.81	4341.57	1528.62	1560.27	1621.46	2058.33	1872.18	2118.64	5025.56	4810.92	1799.91	1434.63	1797.13	1805.01	1748.45	1958.9	1746.38
ENSMUSG00000012428	17.9066	1.61729	11.8084	21.695	15.7696	16.0839	15.3435	9.5927	19.6266	5.09692	9.45542	9.09704	13.1216	21.326	24.6586	19.0463	18.4058	18.7531
ENSMUSG00000012429	267.32	1098.14	873.825	247.44	267.156	230.201	243.961	318.691	292.333	1111.13	1028.75	362.582	248.582	303.485	273.218	283.517	301.504	293.603
ENSMUSG00000012443	31.976	33.9631	29.5211	58.0488	57.5128	36.1888	43.7289	39.4367	34.0883	38.2269	43.4949	44.1856	48.8415	63.978	57.2081	34.2833	64.8585	48.6409
ENSMUSG00000012483	153.485	2613.54	1958.23	140.138	128.94	142.745	303.801	304.835	288.201	3572.94	2766.66	194.937	123.926	180.451	223.901	161.621	239.275	224.451
ENSMUSG00000012519	2.55808	6.46915	9.84037	9.96798	3.7105	1.00524	8.43891	6.92806	6.19788	5.09692	1.89108	10.3966	8.01876	3.28092	6.90442	5.98597	4.38233	7.03242
ENSMUSG00000012520	0	0	0	0	0	0	0	0	0	2.54846	0	1.29958	1.45796	0	0	0	0.876466	0
ENSMUSG00000012535	2559.36	1258.25	1224.14	2185.33	2392.35	2635.75	2065.23	1979.83	1999.85	996.447	1217.86	1925.97	2318.88	2336.84	2287.34	2570.16	2280.56	2299.01
ENSMUSG00000012609	876.144	823.2	1153.29	894.772	873.823	1147.99	1410.83	1411.73	1438.94	1154.45	735.632	1095.54	1098.57	1054.82	1165.86	965.373	1030.72	855.611
ENSMUSG00000012640	778.937	1994.12	1722.06	810.338	840.429	900.699	751.83	644.31	654.909	1750.79	1821.11	864.219	813.54	804.646	823.599	853.273	869.454	771.222
ENSMUSG00000012705	5.11617	37.1976	31.4892	12.3134	11.1315	2.01049	3.06869	6.39513	3.09894	122.326	88.881	9.09704	5.83183	3.28092	1.97269	2.17672	0.876466	2.34414
ENSMUSG00000012777	0	0	0	0	0	0	0	0.532928	0	0	0	0	0.728978	0.820231	0.986346	0	0	0
ENSMUSG00000012819	35.8132	19.4075	37.3934	79.7438	69.5719	45.236	54.4693	39.9696	34.0883	56.0661	22.693	41.5865	112.263	35.2699	45.3719	32.6507	28.0469	52.7431
ENSMUSG00000012848	5904.06	30637.9	31991	3504.04	3329.25	3343.44	9945.64	11544.3	11825.6	40849.2	32969.2	7536.25	2945.8	6403.54	6373.77	5802.04	7673.46	9831.32
ENSMUSG00000012889	0	3.23458	3.93615	1.1727	1.85525	2.01049	0.767174	2.66464	1.03298	5.09692	3.78217	1.29958	0.728978	1.64046	1.97269	1.08836	0.876466	2.34414
ENSMUSG00000013033	19441.4	11097.8	7457.03	16087.7	18918	20608.5	25734.1	28247.3	26859.5	7107.65	10351.8	15799	14898.1	18321.5	19121.3	19349.4	18368.1	16147.6
ENSMUSG00000013076	787.89	637.212	980.101	965.721	788.482	973.076	1598.02	1457.02	1514.35	797.667	716.721	2189.79	1917.21	1151.6	1259.56	799.943	1188.49	921.247
ENSMUSG00000013083	0	3.23458	1.96807	0	0	0	0	0	0	0	0	0	0	0	0	0	0	0.586035
ENSMUSG00000013089	2819.01	1877.67	1163.13	2116.73	2477.69	4136.58	3466.09	2750.44	3262.15	1429.69	1877.85	1983.16	2056.45	3655.77	3943.41	4796.39	3714.46	3012.8
ENSMUSG00000013091	0	0	0	0.586352	0	0	0	0	0	0	0	0	0.728978	0	0	0	0	0
ENSMUSG00000013150	588.359	410.791	529.412	426.864	474.017	563.942	661.304	617.663	640.447	423.044	487.9	565.316	498.621	653.724	667.756	668.796	621.414	652.257
ENSMUSG00000013155	166.275	158.494	226.329	137.793	159.552	116.608	125.816	132.166	124.991	196.231	191	116.962	156.001	143.54	106.525	118.087	113.064	133.616
ENSMUSG00000013158	3.83713	19.4075	21.6488	4.10446	3.7105	7.03671	6.90456	10.1256	6.19788	20.3877	7.56434	3.89873	1.45796	2.46069	0.986346	2.17672	5.25879	2.34414
ENSMUSG00000013160	8166.68	6305.81	6445.44	5220.87	5925.67	6088.76	6630.68	5780.67	6273.29	4594.87	5909.64	6509.58	5326.64	8411.47	7721.12	9343.01	7309.72	8220.31
ENSMUSG00000013236	10229.8	6554.87	6016.4	11625.6	13037.8	13166.7	8117.46	9308.12	8569.6	6078.07	6813.58	7701.3	12219.9	9105.38	8326.73	10184.9	8277.34	8089.04
ENSMUSG00000013275	1946.7	944.496	924.995	1730.32	1714.25	1854.68	2323.77	2179.67	2371.72	937.833	970.126	2334.04	1948.56	2108.81	2306.08	1814.29	1992.21	2290.81
ENSMUSG00000013338	0	0	0	0	0	0	0.767174	0	2.06596	0	0	0	0.728978	0	0	0.544179	0	0
ENSMUSG00000013353	0	0	1.96807	0	0.927626	0	0	0.532928	1.03298	0	0	1.29958	0	0	1.97269	0	0	0
ENSMUSG00000013367	821.145	630.742	580.582	1100	1031.52	1002.23	800.162	961.935	858.406	606.533	484.118	743.358	1131.37	716.882	670.715	729.2	705.555	649.326
ENSMUSG00000013415	0	3.23458	5.90422	1.75905	0.927626	2.01049	0.767174	3.19757	0	5.09692	3.78217	1.29958	0.728978	1.64046	0.986346	1.63254	0.876466	3.51621
ENSMUSG00000013418	0	0	0	0	0.927626	0	0	0	0	0	0	0	0	0	0	0	0	0.586035
ENSMUSG00000013419	3601.78	3131.07	3099.72	2730.64	2616.83	3619.88	5892.66	6573.66	5740.27	3468.45	3241.32	3731.09	2371.37	3368.69	3917.77	2975.03	3862.58	3528.51
ENSMUSG00000013465	1376.25	941.262	976.165	1210.82	1207.77	1308.83	1502.89	1431.44	1308.79	807.861	898.265	1304.78	1420.05	1541.21	1476.56	1523.7	1300.68	1395.35
ENSMUSG00000013483	3.83713	11.321	5.90422	3.51811	3.7105	3.01573	9.20608	7.46099	4.13192	2.54846	1.89108	14.2954	6.5608	5.74162	3.94538	3.80925	12.2705	5.27431
ENSMUSG00000013495	890.213	630.742	584.518	810.924	939.685	767.001	586.888	616.597	598.095	700.826	591.91	783.645	876.961	686.533	629.289	859.803	658.226	729.027
ENSMUSG00000013523	6108.7	31689.1	40548.2	4102.12	2988.81	3514.33	14817.2	15186.3	16426.4	70836.9	30389.7	13585.8	4058.22	6695.54	6361.93	3167.67	6491.98	6420.01
ENSMUSG00000013539	0	0	0	0	0	0	0	0	0	0	0	0	0	0	0	0	0	0
ENSMUSG00000013562	1.27904	0	0	0	0	0	0	0	1.03298	0	0	0	0	0	0	0	0	0
ENSMUSG00000013584	173.95	98.6546	133.829	210.5	125.229	183.96	421.946	225.428	149.782	175.844	73.7523	194.937	263.89	242.788	374.811	329.228	290.11	379.164
ENSMUSG00000013593	5992.31	7099.89	7104.75	4484.42	4744.81	4554.76	6495.66	6306.13	6487.11	5670.32	6586.65	6002.75	4488.32	6407.64	6312.61	6420.77	5847.78	6639.19
ENSMUSG00000013611	3.83713	3.23458	15.7446	5.86352	6.49338	7.03671	1.53435	1.59878	3.09894	2.54846	11.3465	14.2954	8.01876	7.38208	0	4.89761	6.13526	5.86035
ENSMUSG00000013622	1577.06	4399.02	4233.33	1207.88	1245.8	1054.5	1653.26	1543.89	1618.68	4350.22	4224.68	1623.17	1192.61	1513.33	1434.15	1431.19	1508.4	1979.63
ENSMUSG00000013629	457.897	281.408	255.85	555.275	582.549	548.863	497.896	500.419	464.841	242.104	247.732	427.561	565.687	474.093	466.542	451.669	355.845	536.222
ENSMUSG00000013643	0	0	1.96807	0	0	0	0	0	0	0	1.89108	0	2.18693	0	0	0	0	0
ENSMUSG00000013646	1311.02	915.385	970.261	1152.77	1102.02	1333.96	1542.02	1431.44	1337.71	777.28	858.552	1193.01	1174.38	1372.25	1402.58	1265.22	1333.98	1320.34
ENSMUSG00000013653	0	0	0	0	0	0	0	0	0	0	1.89108	0	0	0	0	0	0	0
ENSMUSG00000013662	3609.46	3168.27	2414.83	2991.57	3105.69	3082.08	2438.85	1827.41	2377.92	2303.81	2808.26	3018.92	2974.23	3351.46	3079.37	4246.77	3003.65	3626.97
ENSMUSG00000013663	4811.76	4230.83	2674.61	4856.75	4911.78	5957.08	5909.54	5281.31	6135.9	3274.77	3876.72	4686.28	4109.98	5671.9	5890.46	7021.54	5900.37	4965.47
ENSMUSG00000013668	0	0	1.96807	0	0	0	0.767174	0.532928	1.03298	0	0	0	0	0	0	0	0	0
ENSMUSG00000013698	17841.4	22646.9	27025.6	13061	12746.5	13397.9	28937.8	30969.5	32634.9	32036.7	24379.9	25129.9	14242	22088	21785.4	17936.7	22186.9	24597.6
ENSMUSG00000013701	803.238	2718.66	2597.86	466.736	506.484	519.711	1134.65	1116.48	1062.94	1980.15	2448.95	804.438	491.331	942.445	1002.13	932.723	1018.45	1002.12
ENSMUSG00000013707	67.7892	134.235	181.063	39.2856	53.8023	40.2098	90.5265	102.855	114.661	99.3899	136.158	93.5696	29.8881	63.1578	79.894	64.7573	75.3761	99.0399
ENSMUSG00000013736	983.583	2131.59	1920.84	795.679	799.613	858.479	812.437	681.615	774.735	1941.93	2006.44	1024.07	893.727	865.343	867.984	878.849	880.848	805.798
ENSMUSG00000013766	35.8132	97.0373	43.2976	122.547	30.6116	25.1311	35.29	36.2391	18.5936	262.491	45.386	12.9958	26.9722	32.8092	22.686	31.5624	28.0469	49.8129
ENSMUSG00000013787	5608.6	5047.56	4380.93	5106.54	5383.94	5486.62	7757.66	10096.3	8413.62	4574.48	5066.22	6870.87	5158.98	5839.22	5984.16	5358.53	6641.86	6005.1
ENSMUSG00000013822	997.653	8613.68	7951.02	708.313	727.259	778.059	1870.37	2244.69	2068.03	10698.4	8861.62	1243.7	704.922	1359.12	1410.47	1091.62	1537.32	1392.42
ENSMUSG00000013833	1652.52	1368.23	978.133	1411.35	1585.31	1477.71	2006.93	2755.77	2342.8	993.899	1261.35	1988.35	1412.76	1653.59	1800.08	1784.91	1946.63	1947.39
ENSMUSG00000013846	598.592	350.952	246.009	771.639	814.455	743.881	568.476	584.089	548.512	214.07	215.584	371.679	791.67	687.353	566.163	811.915	649.461	767.119
ENSMUSG00000013858	3026.21	2026.46	1840.15	2749.4	2950.78	2869.97	2441.91	2698.75	2510.14	2084.64	2051.83	2464	2826.25	2574.7	2578.31	2741.57	2472.51	2695.17
ENSMUSG00000013878	713.705	891.126	869.889	750.53	831.153	819.274	596.861	600.077	628.052	899.606	1004.17	705.671	829.577	625.836	573.067	671.517	630.179	505.748
ENSMUSG00000013921	13126.8	5891.78	4910.34	11757.5	13429.2	14120.7	11549	11509.1	11542.5	4390.99	5035.96	8666.88	12738.2	13118	12221.8	17442	12138.2	13161.2
ENSMUSG00000013928	0	4.85186	5.90422	1.75905	0.927626	1.00524	0.767174	3.19757	3.09894	0	5.67325	0	1.45796	2.46069	0.986346	1.08836	0.876466	0.586035
ENSMUSG00000013936	8.95329	82.4817	100.372	7.62257	6.49338	4.02098	19.1793	21.85	29.9564	170.747	88.881	18.1941	10.2057	18.0451	26.6313	8.70686	11.3941	25.1995
ENSMUSG00000013973	846.726	821.582	751.804	713.003	769.929	841.389	862.303	834.032	878.033	948.026	822.622	817.434	706.38	784.141	800.913	861.979	851.048	822.793
ENSMUSG00000013974	3.83713	6.46915	9.84037	6.44987	2.78288	0	4.60304	4.79635	4.13192	12.7423	7.56434	6.49789	2.18693	1.64046	1.97269	2.17672	1.75293	1.17207
ENSMUSG00000013997	901.725	1279.27	1255.63	928.781	953.599	875.568	789.422	755.692	695.195	1251.29	1363.47	822.632	854.363	805.467	831.49	852.728	821.248	756.571
ENSMUSG00000014030	0	0	0	0.586352	1.85525	1.00524	1.53435	1.06586	1.03298	0	0	3.89873	17.4955	1.64046	0	0.544179	0	0.586035
ENSMUSG00000014039	386.271	331.544	273.562	452.663	467.523	680.55	326.816	322.954	285.102	361.881	302.574	291.105	424.994	311.688	355.085	376.028	325.169	267.232
ENSMUSG00000014074	1291.83	1334.26	1456.37	1081.82	1108.51	1248.51	1215.97	1048.8	1044.34	1322.65	1314.3	1342.46	1079.62	1237.73	1271.4	1267.94	1328.72	995.087
ENSMUSG00000014075	273.715	1814.6	1271.38	285.553	281.071	234.222	237.057	282.452	297.498	1857.83	1637.68	310.599	255.871	250.17	224.887	262.294	326.045	286.571
ENSMUSG00000014077	4891.06	3144.01	2924.56	3814.8	4134.43	4671.37	4942.13	4573.59	4902.52	2431.23	3018.17	4096.27	4095.4	5601.36	5119.14	6780.47	5218.48	5114.91
ENSMUSG00000014104	0	1.61729	0	0	0.927626	0	0	0	0	0	0	0	0	0	1.97269	0.544179	0	0
ENSMUSG00000014158	145.811	21.0247	27.553	107.302	36.1774	159.834	26.8511	53.2928	76.4405	33.13	75.6434	74.0759	129.029	20.5058	125.266	15.237	106.929	24.6135
ENSMUSG00000014164	420.805	231.272	173.191	476.117	518.543	598.12	643.659	665.094	619.788	150.359	232.603	393.772	568.603	594.667	620.412	717.772	639.82	517.469
ENSMUSG00000014177	789.169	3199	2040.89	614.496	621.509	690.603	1021.11	908.109	1145.57	2270.68	2793.13	1027.97	557.668	846.478	939.001	852.184	957.977	1176.17
ENSMUSG00000014195	3247.49	1699.77	1781.11	3624.83	3822.75	3617.87	2861.56	2711.54	2994.61	1457.72	1522.32	2934.45	3663.85	3347.36	3141.51	3728.71	3222.76	3239.6
ENSMUSG00000014198	5.11617	3.23458	15.7446	17.0042	12.0591	6.03147	11.5076	8.52684	7.23086	20.3877	3.78217	9.09704	19.6824	7.38208	4.93173	6.53015	11.3941	4.68828
ENSMUSG00000014226	2506.92	6713.36	7594.8	1566.14	1778.26	2128.1	2793.28	2251.62	2541.13	5163.18	7159.65	2410.72	1847.23	2516.47	2817.99	2538.05	2808.2	2560.39
ENSMUSG00000014232	622.893	912.15	1066.7	504.262	520.398	546.853	530.884	471.641	444.181	682.987	885.028	543.223	535.799	488.858	449.774	493.026	531.138	494.027
ENSMUSG00000014243	257.087	816.73	824.623	141.311	143.782	152.797	216.343	284.05	261.344	718.665	936.087	189.738	134.132	209.159	184.447	197.537	223.499	243.204
ENSMUSG00000014245	147.09	163.346	181.063	176.492	192.946	151.792	100.5	137.495	86.7703	147.811	132.376	176.743	183.703	116.473	107.512	118.631	110.435	90.8354
ENSMUSG00000014294	1641.01	5852.97	6644.22	946.371	1035.23	980.113	2573.87	2732.32	2998.74	7189.2	6395.65	2037.74	919.242	1782.36	1892.8	1538.39	1976.43	2688.14
ENSMUSG00000014301	585.801	2875.54	2422.7	380.542	343.222	376.967	702.731	746.632	750.976	2981.7	2861.21	543.223	376.882	606.151	578.985	534.928	626.673	686.833
ENSMUSG00000014303	266.041	263.618	234.201	340.084	325.597	374.956	462.606	495.09	485.5	221.716	243.95	336.591	336.059	322.351	384.675	325.419	377.757	341.658
ENSMUSG00000014313	6263.47	42077	35224.6	3847.05	4295.83	3933.52	11211.5	13153.2	14065.1	51947.8	45832.3	8225.03	3632.5	7298.41	7267.4	6128	8312.4	10160.1
ENSMUSG00000014329	168.834	143.939	153.51	239.818	162.335	200.044	226.316	182.261	136.353	165.65	128.594	170.245	266.806	180.451	195.296	212.774	191.946	226.209
ENSMUSG00000014349	3441.9	1557.45	1676.8	2483.79	2676.2	3027.8	2788.68	2458.93	2556.62	1236	1541.23	2474.4	2717.63	3417.9	3296.37	3786.4	3121.09	3351.53
ENSMUSG00000014351	0	0	0	0	0	0	0	0	0	0	0	0	0	0	0	0	0	0
ENSMUSG00000014353	1094.86	1004.34	842.336	1121.69	1115.01	1031.38	656.701	636.849	617.722	815.507	958.78	899.308	1186.05	932.602	827.544	1051.9	853.678	906.01
ENSMUSG00000014355	2026	1686.83	1602.01	2472.06	2353.39	2376.4	1691.62	1558.81	1726.11	1707.47	1698.19	1858.4	2356.06	1830.76	1734.98	2208.28	1858.11	1916.33
ENSMUSG00000014361	1362.18	983.311	743.932	1172.12	1236.53	1415.38	2292.31	1939.86	2310.78	718.665	992.819	2184.59	1170.74	1859.46	2025.95	1393.64	1576.76	1543.03
ENSMUSG00000014402	1758.68	3477.17	3329.98	1428.94	1450.81	1518.92	1877.27	1606.78	1776.72	3455.71	3719.76	1853.2	1436.82	1861.1	1816.85	2042.85	1923.84	1950.32
ENSMUSG00000014418	323.598	496.507	499.891	510.126	470.306	480.507	448.029	479.102	452.445	570.855	552.197	506.835	464.359	346.958	374.811	262.838	322.539	329.351
ENSMUSG00000014426	1097.42	677.644	651.433	1225.47	1256.01	1400.31	1000.39	869.205	933.814	708.471	694.028	930.497	1463.79	965.412	1067.23	1154.2	1019.33	972.232
ENSMUSG00000014444	204.647	111.593	92.4995	294.935	238.4	277.447	224.782	252.075	247.915	112.132	102.119	211.831	266.077	199.316	232.778	212.23	179.675	218.591
ENSMUSG00000014453	0	1.61729	1.96807	1.1727	0	0	0.767174	0.532928	1.03298	0	0	0	0.728978	0	0	1.08836	0	2.34414
ENSMUSG00000014470	748.24	892.743	840.368	708.899	744.883	800.174	921.376	1104.76	957.572	863.927	1004.17	773.249	591.93	779.219	732.855	624.717	942.201	723.753
ENSMUSG00000014496	1481.13	1610.82	1769.3	1820.62	1847.83	1466.65	1513.63	1379.75	1515.38	1205.42	1382.38	2070.23	1492.95	1552.7	1367.08	1553.63	1438.28	1255.87
ENSMUSG00000014498	1438.92	761.743	617.975	2035.81	2097.36	2574.43	1556.6	1789.04	1444.11	779.828	654.315	1143.63	2245.25	1419.82	1467.68	1941.09	1530.31	1408.83
ENSMUSG00000014503	6.39521	11.321	11.8084	12.8997	12.0591	16.0839	4.60304	7.99392	10.3298	2.54846	20.8019	12.9958	15.3085	8.20231	12.8225	3.80925	6.13526	7.03242
ENSMUSG00000014504	877.423	3981.76	3020.99	758.739	829.297	758.959	1092.46	1123.94	1123.88	4074.98	4457.29	808.337	784.381	920.299	871.93	816.268	964.112	883.154
ENSMUSG00000014529	0	0	1.96807	0.586352	0	0	0.767174	0	1.03298	0	0	0	0.728978	0	0	0	0	0
ENSMUSG00000014542	0	1.61729	0	0	0	0	0	0	0	0	0	0	0	0	0	0	0	0
ENSMUSG00000014543	2.55808	0	0	0.586352	0	0	0	0	1.03298	0	1.89108	0	0	0	0.986346	0	0	0
ENSMUSG00000014547	131.741	150.408	149.574	214.018	194.801	273.426	338.324	350.134	266.509	147.811	175.871	244.321	218.693	243.609	235.737	208.965	229.634	196.322
ENSMUSG00000014550	1697.29	907.299	871.857	1632.99	1653.96	1772.25	1696.22	1477.81	1679.62	779.828	807.493	1489.32	1562.2	1770.06	1652.13	2022.17	1657.4	1544.79
ENSMUSG00000014551	927.305	1651.25	1912.97	721.799	781.061	786.101	1245.12	1267.84	1333.58	1355.78	1628.22	996.776	763.24	1047.43	1065.25	1019.25	1136.78	1184.96
ENSMUSG00000014554	282.668	776.298	763.613	301.385	278.288	202.054	204.068	241.949	242.75	973.511	1009.84	296.304	297.423	258.373	227.846	239.983	217.364	216.247
ENSMUSG00000014592	7843.08	5282.06	4300.24	8495.65	8896.86	10047.4	7366.4	6985.08	7436.42	4413.93	4612.36	6470.6	9416.21	7645.37	7721.12	9732.64	7081.84	7403.38
ENSMUSG00000014599	688.125	266.853	293.243	653.196	519.47	636.32	523.212	466.845	484.467	239.555	242.059	564.017	672.847	530.689	539.531	701.447	505.721	711.446
ENSMUSG00000014601	2073.33	1255.02	1169.04	1879.84	2032.43	2213.55	1861.16	1818.35	1862.46	1121.32	1155.45	1582.89	2241.61	2221.18	2138.4	2523.9	1863.37	2177.12
ENSMUSG00000014602	33475.1	53512.8	31410.5	32196	36132	41897.6	63496.7	78746.5	67325.5	91188.9	62846.4	47769.9	36284.9	42635.6	43184.2	41642.8	43351.8	36590.2
ENSMUSG00000014603	12.7904	14.5556	3.93615	61.5669	25.0459	17.0892	30.6869	35.7062	21.6926	71.3568	7.56434	27.2911	10.9347	14.7642	19.7269	19.5904	32.4292	26.3716
ENSMUSG00000014606	3655.5	3723	4050.3	2273.28	2468.41	2458.83	3022.66	2825.05	2947.09	3374.16	4135.8	3146.28	2438.43	3225.97	3224.36	3465.88	3112.33	3372.04
ENSMUSG00000014609	1.27904	6.46915	5.90422	4.10446	1.85525	3.01573	0.767174	1.06586	1.03298	2.54846	1.89108	1.29958	2.18693	0.820231	0	1.08836	0.876466	1.17207
ENSMUSG00000014633	291.622	418.878	476.274	219.882	232.834	305.594	434.22	343.205	372.906	461.271	389.563	301.502	218.693	400.273	415.252	393.986	350.586	319.975
ENSMUSG00000014668	558.941	963.904	863.985	919.986	951.744	983.129	565.407	603.807	481.369	1006.64	926.631	664.084	875.503	544.633	531.64	425.004	506.597	477.032
ENSMUSG00000014686	1.27904	0	0	0.586352	0	3.01573	0	0	0	2.54846	0	0	1.45796	0	0	0	0	0.586035
ENSMUSG00000014704	0	0	0	0	0	0	0	0	0	0	0	0	0.728978	0	0	0	0	0
ENSMUSG00000014725	0	0	0	1.1727	0	0	0	0	0	5.09692	0	1.29958	0	0	0	0	0	0
ENSMUSG00000014747	0	0	0	0.586352	0	1.00524	0	0	0	0	0	0	0	0	0	0	0	0
ENSMUSG00000014748	1137.07	870.101	767.549	1063.64	1183.65	1246.5	1347.16	1287.02	1306.72	682.987	820.731	1131.93	1168.55	1270.54	1276.33	1351.74	1303.3	1624.49
ENSMUSG00000014763	1802.17	1120.78	1212.33	1580.8	1699.41	1725	1374.78	1149.53	1110.45	1162.1	1062.79	1549.1	2029.48	1570.74	1584.07	1837.69	1496.13	1395.93
ENSMUSG00000014767	599.871	978.459	987.973	828.515	849.705	834.353	562.338	536.658	526.82	1213.07	958.78	597.806	730.436	552.015	566.163	626.894	590.738	503.99
ENSMUSG00000014769	4255.37	13294.1	13449.8	2326.64	2618.69	2582.47	4771.82	4583.71	5031.64	12510.4	13203.6	4231.42	2521.54	4348.04	4304.41	4290.85	4546.23	5254.97
ENSMUSG00000014771	337.667	1261.48	1245.79	226.332	226.341	263.374	342.927	362.924	354.312	1021.93	1202.73	409.367	282.115	315.789	302.808	309.094	333.933	348.691
ENSMUSG00000014773	115.114	114.827	96.4356	192.323	157.696	132.692	77.4845	88.9989	71.2756	109.584	111.574	96.1687	185.16	86.9445	91.7302	88.157	109.558	127.17
ENSMUSG00000014776	828.819	549.878	614.039	567.002	685.515	623.251	717.307	742.901	776.801	512.24	523.83	769.35	649.52	737.387	661.838	669.34	631.055	672.768
ENSMUSG00000014778	78.0216	106.741	110.212	116.098	112.243	121.635	103.568	133.232	96.0671	104.487	98.3364	122.16	127.571	73.8208	81.8667	52.2412	81.5113	63.8778
ENSMUSG00000014782	10.2323	30.7285	68.8826	51.0126	59.368	83.4353	18.4122	42.6342	27.8905	40.7753	68.079	23.3924	61.2342	22.9665	6.90442	4.89761	22.7881	9.37655
ENSMUSG00000014786	981.025	781.15	651.433	1047.81	1231.89	1084.66	890.689	1195.89	1207.55	812.958	792.364	936.995	939.653	772.657	786.118	841.845	903.636	669.252
ENSMUSG00000014791	42.2084	46.9014	59.0422	52.1853	40.8155	46.2412	36.0572	58.6221	46.4841	48.4207	41.6039	41.5865	43.0097	25.4272	40.4402	20.1346	35.9351	33.404
ENSMUSG00000014813	88.2539	54.9878	43.2976	111.407	108.532	108.566	77.4845	60.7538	45.4511	71.3568	56.7325	85.7721	116.637	62.3375	89.7575	86.5245	94.6583	77.9426
ENSMUSG00000014837	663.823	426.964	389.679	674.891	756.015	778.059	655.934	817.511	778.867	461.271	408.474	610.801	758.866	784.961	647.043	733.009	630.179	626.471
ENSMUSG00000014846	1180.56	2159.08	3461.84	702.449	589.042	626.267	1317.24	947.546	987.529	2456.71	2320.36	1705.05	1069.41	855.501	913.356	665.531	887.86	1097.64
ENSMUSG00000014850	597.313	334.779	348.349	545.307	576.983	500.612	344.461	285.116	318.158	295.621	306.356	431.46	549.65	380.587	432.02	528.942	411.939	389.713
ENSMUSG00000014852	44.7665	234.507	120.053	27.5585	24.1183	28.1468	65.9769	86.8672	86.7703	216.619	181.544	24.692	18.2245	29.5283	34.5221	25.5764	32.4292	35.7481
ENSMUSG00000014856	539.756	3810.33	3267	397.546	374.761	453.365	839.288	891.055	851.175	4125.95	3850.25	623.797	376.882	641.42	619.425	501.189	650.338	734.301
ENSMUSG00000014859	703.473	524.001	562.869	744.666	729.114	854.458	662.838	703.465	623.92	550.467	489.791	569.215	705.651	640.6	632.248	633.968	691.531	571.384
ENSMUSG00000014867	2191	1166.06	995.846	1640.61	1702.19	1885.84	2065.23	1540.69	1716.81	843.54	847.206	1859.7	1762.67	2244.97	2350.46	2248	2025.51	2467.79
ENSMUSG00000014873	603.708	1060.94	1171	674.304	707.778	653.409	517.842	578.76	555.743	1037.22	985.255	580.911	678.679	520.847	483.31	537.649	539.903	438.354
ENSMUSG00000014905	1652.52	2974.19	2292.81	1200.26	1301.46	1453.58	1660.16	1214.54	1395.56	2658.04	2791.24	1656.96	1207.19	1834.04	2020.04	1991.15	1734.53	1857.73
ENSMUSG00000014907	532.081	598.397	421.168	481.981	515.76	560.926	519.377	440.198	504.094	570.855	601.365	527.628	476.023	465.071	544.463	596.42	520.621	550.873
ENSMUSG00000014932	443.828	718.076	682.922	551.757	406.3	408.129	773.311	727.446	807.79	721.214	733.741	796.641	400.938	615.173	683.538	503.366	589.861	643.466
ENSMUSG00000014956	11198	21167.1	19113.9	8105.72	8326.37	8666.21	11731.6	9134.91	11691.3	16934.5	21688.9	12184.8	7787.68	12025.4	12005.8	13669.8	12533.5	12888.7
ENSMUSG00000014959	2783.2	1984.41	1948.39	2210.55	2433.16	2420.63	2548.55	2362.47	2478.12	1748.24	2029.13	2192.39	2561.63	3052.9	2900.84	3521.38	2823.1	3117.12
ENSMUSG00000014980	464.292	2835.11	2501.42	497.226	506.484	432.255	646.727	635.783	597.062	2367.52	2683.45	544.523	464.359	639.78	501.064	462.008	554.803	465.312
ENSMUSG00000015001	2.55808	1.61729	0	1.1727	2.78288	0	0	1.06586	1.03298	0	0	0	1.45796	0.820231	0	0.544179	3.50586	1.17207
ENSMUSG00000015002	4715.83	3570.97	2704.13	4175.41	4375.61	5355.94	4756.48	4441.42	4600.89	2229.9	2840.41	3900.03	4793.76	5321.66	5208.89	6353.83	4522.56	4847.68
ENSMUSG00000015013	1103.81	4793.64	3869.23	669.027	641.917	651.398	1141.55	1396.8	1349.07	5553.09	5196.7	1105.94	618.174	882.568	850.23	969.183	1248.96	1225.4
ENSMUSG00000015016	422.084	286.26	326.7	447.386	443.405	389.029	379.751	406.091	408.027	265.04	298.791	436.658	479.668	445.385	425.115	438.608	398.792	438.354
ENSMUSG00000015023	460.455	572.52	464.465	427.45	431.346	495.585	478.716	430.073	416.291	588.694	569.216	532.827	432.284	525.768	523.75	472.892	508.35	512.194
ENSMUSG00000015027	171.392	71.1607	64.9464	170.042	189.236	129.676	92.0608	103.388	98.1331	89.196	68.079	107.865	215.778	154.203	133.157	196.993	142.864	216.833
ENSMUSG00000015053	140.695	30.7285	80.691	130.756	166.045	145.76	128.885	121.508	120.859	50.9692	52.9504	201.434	177.871	110.731	114.416	116.998	112.188	159.987
ENSMUSG00000015083	14.0695	46.9014	45.2657	17.5905	16.6973	24.1259	19.1793	21.3171	21.6926	79.0022	60.5147	33.789	15.3085	20.5058	11.8362	11.9719	16.6528	18.1671
ENSMUSG00000015085	245.576	119.679	141.701	219.295	215.209	179.939	306.869	302.17	321.257	96.8414	102.119	336.591	230.357	310.867	344.235	285.15	276.963	325.249
ENSMUSG00000015087	4711.99	5502.01	5073.7	3638.31	4167.82	4286.36	7085.62	8544.43	7966.34	4533.71	5569.24	5467.32	3659.47	5205.18	5591.6	4530.83	5853.04	4704.1
ENSMUSG00000015090	21898.5	27426	21751.2	13448	9489.61	15676.8	38532.1	27406.9	18528.6	41771.8	23215	24779	20982.9	23754.7	33750.8	29301.9	25926.7	38314.9
ENSMUSG00000015092	2874.01	4458.86	5225.24	1818.28	1975.84	1897.9	3407.79	3826.95	3767.28	3537.26	4243.59	2905.86	1886.6	2981.54	3007.37	2607.16	2973.85	3088.99
ENSMUSG00000015093	14.0695	1.61729	3.93615	5.86352	4.63813	9.0472	6.90456	9.5927	5.1649	7.64537	13.2376	3.89873	6.5608	0.820231	9.86346	3.80925	10.5176	4.68828
ENSMUSG00000015094	5510.11	3595.23	3410.67	4304.41	4999.9	4891.52	4420.45	4948.77	4357.11	3037.76	3371.8	4016.99	4553.2	4846.74	4505.63	5208.34	4305.2	5696.26
ENSMUSG00000015095	2624.59	2455.04	2101.9	2462.09	2536.13	2378.41	3092.48	3811.5	3478.04	2145.8	2284.43	2665.43	2229.22	2530.41	2469.81	2345.96	2585.57	2638.91
ENSMUSG00000015112	103.602	90.5681	157.446	120.202	79.7758	72.3776	60.6067	60.2208	61.9788	140.165	149.396	148.152	131.945	81.2028	98.6346	65.3015	70.1173	80.2868
ENSMUSG00000015120	1499.04	1880.91	1570.52	1814.76	1829.28	1633.52	1984.68	2534.07	2282.88	1615.72	1785.18	2072.83	1738.61	1890.63	1835.59	1669	1929.1	1737.01
ENSMUSG00000015126	452.781	548.261	728.187	436.246	452.681	367.919	373.614	411.42	388.4	586.145	525.722	443.156	433.013	413.396	347.194	367.865	393.533	392.643
ENSMUSG00000015127	604.987	608.1	663.241	597.492	628.003	650.393	574.613	848.954	652.843	479.11	627.84	635.493	637.127	567.6	575.04	660.089	682.767	580.174
ENSMUSG00000015133	111.277	116.445	66.9145	163.592	161.407	188.986	214.809	186.525	179.738	99.3899	92.6631	185.84	141.422	146.821	203.187	130.059	188.44	151.197
ENSMUSG00000015134	14.0695	16.1729	9.84037	36.9401	20.4078	35.1835	46.0304	34.6403	29.9564	5.09692	9.45542	16.8945	18.2245	40.1913	36.4948	60.948	41.1939	46.8828
ENSMUSG00000015143	1944.14	1191.94	954.516	2317.26	2730.93	2676.97	1115.47	1133.54	1267.47	1251.29	1382.38	1464.62	1977.72	1656.87	1521.93	2086.38	1832.69	1413.52
ENSMUSG00000015149	4330.84	3912.22	4341.57	3747.37	3319.04	3234.88	6008.5	6272.03	6085.28	4294.15	3693.29	5350.36	3549.4	4365.27	4541.14	3819.59	4337.63	4555.83
ENSMUSG00000015165	5285	5825.47	6246.67	6625.19	6385.78	5837.45	4270.86	4724.4	4159.81	6572.47	5805.63	5455.63	5503.79	4175.79	4219.59	4466.62	4273.65	4099.31
ENSMUSG00000015176	1589.85	768.212	869.889	1566.73	1607.58	1898.91	1130.81	923.564	1081.53	695.729	726.177	1052.66	1668.63	1465.75	1337.49	1809.4	1271.75	1449.26
ENSMUSG00000015189	2069.49	1048	1096.22	1920.89	1992.54	1866.74	1284.25	981.653	1105.29	945.478	992.819	1541.3	1880.04	1799.59	1734	2525.53	1787.11	1878.83
ENSMUSG00000015202	184.182	134.235	133.829	168.869	125.229	152.797	218.645	189.722	232.42	132.52	151.287	226.126	184.432	162.406	188.392	169.24	193.699	186.945
ENSMUSG00000015214	1302.06	832.903	712.443	1322.81	1401.64	1579.24	1252.03	1075.45	1145.57	657.502	748.87	1152.73	1299.04	1346.82	1489.38	1667.91	1355.02	1286.93
ENSMUSG00000015217	645.916	892.743	873.825	626.223	567.707	512.675	537.789	576.628	616.689	861.379	966.344	799.24	461.443	602.87	537.559	552.342	627.549	515.124
ENSMUSG00000015222	34055.8	49204.4	30820	31449	33557.8	36127.5	80165	76134.1	87807.4	30191.6	40465.4	58256.2	29001.7	54033.5	54969.1	42435.6	49421.3	47754.8
ENSMUSG00000015224	913.236	782.767	877.761	657.886	620.582	749.912	1575.01	1345.11	1673.43	682.987	796.147	1497.11	800.418	1182.77	1439.08	1014.89	1100.84	1988.42
ENSMUSG00000015242	0	0	0	0	0	0	0	0	0	0	0	0	0	0	0	0	0	0
ENSMUSG00000015243	937.538	580.606	574.678	1512.2	1120.57	979.108	1168.41	1179.9	1272.63	593.791	467.098	1163.12	1027.86	1078.6	1033.69	996.936	888.736	965.785
ENSMUSG00000015247	399.061	1465.26	976.165	276.758	250.459	243.269	383.587	403.426	376.005	1121.32	1337	431.46	257.329	339.576	345.221	344.465	368.116	462.381
ENSMUSG00000015289	282.668	1774.17	1613.82	243.922	234.689	207.08	356.736	445.528	373.939	1806.86	1700.09	293.704	223.067	288.721	269.272	241.071	292.74	300.636
ENSMUSG00000015290	2118.09	2301.4	2121.58	1631.82	1798.67	1835.58	2189.51	2147.17	2237.43	2071.9	2012.11	1974.06	1528.67	2246.61	2097.96	2234.4	2286.7	2004.24
ENSMUSG00000015291	15137.5	9111.8	10566.6	14331	15390.2	15032.4	10764.2	10078.7	10249.2	8430.3	8869.19	12412.3	15513.4	14372.1	12841.2	18663.2	13294.2	15558.6
ENSMUSG00000015305	2246	1840.47	1895.26	2848.5	2480.47	2637.76	5207.57	5026.57	5773.32	1694.72	1633.9	4592.71	2943.61	3906.76	3833.93	3053.93	3485.7	4204.8
ENSMUSG00000015312	489.873	226.42	253.882	242.163	318.176	427.229	259.305	258.47	237.585	168.198	281.772	226.126	224.525	262.474	326.481	338.479	271.704	352.793
ENSMUSG00000015314	6.39521	35.5803	19.6807	8.20892	5.56575	14.0734	6.90456	6.39513	7.23086	20.3877	11.3465	7.79746	7.28978	11.4832	6.90442	12.5161	11.3941	4.10224
ENSMUSG00000015316	7.67425	11.321	3.93615	7.03622	13.9144	6.03147	3.83587	3.73049	2.06596	0	9.45542	11.6962	2.91591	6.56185	2.95904	5.98597	4.38233	1.17207
ENSMUSG00000015335	157.322	114.827	90.5314	109.648	128.94	80.4195	98.9654	107.651	96.0671	114.681	115.356	128.658	112.992	99.2479	104.553	116.454	98.1642	128.342
ENSMUSG00000015337	359.411	1164.45	1334.35	269.722	261.59	225.175	461.071	438.6	461.742	1274.23	1215.97	409.367	268.993	396.992	405.388	381.469	393.533	472.344
ENSMUSG00000015340	20.4647	25.8766	19.6807	36.9401	18.5525	12.0629	32.2213	28.7781	19.6266	7.64537	7.56434	27.2911	16.0375	32.8092	31.5631	33.1949	21.0352	33.99
ENSMUSG00000015341	2738.43	6124.67	6471.03	2095.03	1978.63	1989.38	4670.55	4485.12	4771.33	8285.04	6225.45	3939.02	1926.69	3404.78	3290.45	2993.53	3283.24	3973.32
ENSMUSG00000015342	708.589	444.754	423.136	663.75	758.798	742.875	536.254	488.162	490.665	461.271	470.88	457.451	748.661	625.836	621.398	887.012	560.062	642.294
ENSMUSG00000015354	259.646	147.173	281.435	170.628	123.374	184.965	133.488	107.651	130.155	203.877	192.891	266.413	266.077	108.27	172.611	108.836	123.582	101.384
ENSMUSG00000015355	19.1856	76.0125	53.138	14.6588	20.4078	20.1049	44.4961	35.7062	45.4511	71.3568	75.6434	37.6877	16.7665	24.6069	33.5358	22.8555	35.0586	28.7157
ENSMUSG00000015357	856.958	986.546	867.921	721.799	762.508	723.776	711.937	536.658	653.876	945.478	1030.64	792.742	818.643	793.163	754.555	846.198	778.302	751.882
ENSMUSG00000015363	510.338	477.1	612.071	549.998	480.51	587.063	539.323	571.299	451.412	517.337	561.652	527.628	532.154	387.969	447.801	363.512	434.727	454.763
ENSMUSG00000015365	1.27904	0	0	0	0	0	0	0.532928	0	0	0	1.29958	0	2.46069	0	0.544179	0.876466	0
ENSMUSG00000015377	856.958	1358.52	1472.12	2212.89	2177.14	1876.79	490.991	753.027	523.721	2502.59	1418.31	803.139	2199.33	548.734	450.76	476.701	505.721	424.875
ENSMUSG00000015396	493.71	902.447	1893.29	299.039	381.254	329.72	451.098	394.367	414.225	810.41	839.642	567.915	680.866	600.409	465.555	596.964	542.532	537.98
ENSMUSG00000015401	8.95329	6.46915	45.2657	4.10446	1.85525	10.0524	3.83587	5.86221	5.1649	22.9361	26.4752	3.89873	6.5608	0.820231	6.90442	0	6.13526	0
ENSMUSG00000015405	62.6731	35.5803	33.4573	63.9123	72.3548	53.2779	56.0037	43.7001	82.6384	15.2907	26.4752	85.7721	43.0097	73.8208	67.0715	79.4501	51.7115	86.1471
ENSMUSG00000015437	0	1.61729	1.96807	0	0	0	0.767174	1.06586	0	0	1.89108	0	0.728978	0.820231	0	0	1.75293	1.17207
ENSMUSG00000015441	0	0	0	0	0	0	0	0	0	0	0	0	0	0	0	0	0	0
ENSMUSG00000015443	0	0	0	0	0	0	0	0	0	0	0	0	0	0	0	0	0	0
ENSMUSG00000015451	11.5114	38.8149	39.3615	68.0168	92.7626	93.4877	18.4122	21.85	13.4287	53.5176	49.1682	18.1941	47.3836	9.84277	10.8498	3.80925	12.2705	8.79052
ENSMUSG00000015452	7.67425	16.1729	29.5211	23.4541	11.1315	10.0524	13.8091	14.389	13.4287	28.033	22.693	16.8945	13.1216	6.56185	3.94538	2.17672	5.25879	14.6509
ENSMUSG00000015461	1591.13	1101.37	1117.87	1469.4	1520.38	1609.4	1392.42	1467.15	1328.41	1134.06	1066.57	1155.32	1560.01	1469.85	1435.13	1434.46	1394.46	1551.23
ENSMUSG00000015467	24.3018	76.0125	51.1699	41.0446	30.6116	31.1626	41.4274	24.5147	33.0553	79.0022	56.7325	40.2869	22.5983	31.1688	25.645	20.1346	28.9234	35.7481
ENSMUSG00000015468	199.531	127.766	112.18	165.937	167.9	250.306	262.373	203.045	235.519	86.6476	155.069	269.013	182.245	182.911	242.641	168.151	207.722	210.972
ENSMUSG00000015474	471.966	302.433	269.626	487.258	492.569	432.255	338.324	305.368	328.488	351.687	251.514	302.802	432.284	359.261	383.689	353.172	317.281	464.139
ENSMUSG00000015476	3120.86	1542.89	1350.1	3573.23	3862.63	3767.66	2491.01	3098.44	2988.41	1315	1486.39	1988.35	3593.86	3232.53	2613.82	3944.21	3040.46	4125.68
ENSMUSG00000015478	1577.06	2227.01	2302.65	1234.86	1212.41	1179.15	2286.94	2488.77	2406.84	2148.35	2136.93	1758.33	1178.76	1889.81	1918.44	1703.82	1933.48	2187.08
ENSMUSG00000015484	253.25	229.655	183.031	278.517	220.775	252.316	566.941	600.077	604.293	237.007	192.891	305.401	313.461	336.295	394.538	293.312	396.163	455.349
ENSMUSG00000015488	1144.74	1508.93	1629.57	1128.73	1185.51	1187.19	1198.33	1340.31	1223.05	1648.85	1628.22	1017.57	1175.11	1159.81	1048.49	1093.26	1123.63	1295.72
ENSMUSG00000015501	7192.05	6879.94	3833.81	7379.23	8025.82	10649.6	14188.9	13299.7	14547.5	4696.81	6310.55	8000.2	5791.73	11805.6	11802.6	12021.5	10990	8523.29
ENSMUSG00000015519	0	0	1.96807	0	0	0	0	0	1.03298	0	0	0	0	0	2.95904	0	0	0
ENSMUSG00000015522	617.777	761.743	692.762	970.412	954.527	1043.44	663.605	759.955	627.019	795.119	820.731	725.164	930.905	620.915	596.739	598.597	588.985	554.975
ENSMUSG00000015533	0	0	1.96807	4.10446	1.85525	0	0.767174	1.59878	3.09894	0	0	2.59915	5.10285	2.46069	1.97269	0.544179	2.6294	4.68828
ENSMUSG00000015536	1224.04	3680.95	3184.34	951.062	989.777	893.662	1341.02	1449.56	1458.57	3132.06	3466.36	1345.06	1045.35	1230.35	1228.99	1149.31	1280.52	1312.72
ENSMUSG00000015542	415.689	475.483	448.721	307.248	351.57	319.668	416.575	425.809	459.676	614.178	465.207	410.666	324.395	465.071	377.77	404.325	384.768	404.364
ENSMUSG00000015568	629.289	682.496	476.274	667.268	746.739	491.564	317.61	290.979	531.985	471.465	552.197	739.46	694.716	428.981	323.521	442.417	573.209	724.339
ENSMUSG00000015575	617.777	1285.74	1184.78	561.725	545.444	480.507	776.38	680.549	796.427	1348.13	1545.02	704.371	519.762	597.948	692.415	414.12	661.732	832.169
ENSMUSG00000015579	0	0	0	0	0	0	0	0	0	0	0	0	0.728978	0	0	0	0	0
ENSMUSG00000015597	1146.02	980.077	844.304	1505.75	1505.54	1515.91	962.803	1106.89	975.133	820.604	939.869	1074.75	1502.42	1133.56	1036.65	1337.05	1013.19	883.74
ENSMUSG00000015599	4066.07	4539.73	2422.7	3226.69	3787.5	4754.8	12037.7	14284.1	13040.3	2303.81	4169.84	5840.3	3249.06	6662.73	7827.64	5633.34	7246.62	5420.23
ENSMUSG00000015605	1917.28	1515.4	1261.54	1439.49	1662.31	2120.06	3269.69	3877.58	3386.11	1057.61	1747.36	1746.63	1386.52	1847.98	2283.39	1737.56	2483.03	2490.06
ENSMUSG00000015619	1.27904	0	23.6169	1.1727	0.927626	1.00524	1.53435	0	1.03298	7.64537	0	24.692	137.777	0	0	0.544179	0.876466	0
ENSMUSG00000015627	0	0	0	0	0	0	0	0	0	0	0	0	0	0	0	0	0	0
ENSMUSG00000015647	291.622	232.889	212.552	473.772	407.228	405.113	316.843	428.474	303.696	287.976	202.346	379.477	459.985	216.541	284.068	177.947	228.758	222.107
ENSMUSG00000015652	104.881	3.23458	27.553	35.7674	2.78288	63.3304	4.60304	14.389	22.7256	7.64537	64.2969	9.09704	44.4677	4.92138	68.0579	4.35343	45.5762	4.68828
ENSMUSG00000015653	588.359	258.766	344.413	678.995	429.491	629.283	386.656	333.08	401.829	267.588	317.702	504.236	862.381	459.329	559.258	528.398	456.639	341.658
ENSMUSG00000015656	33742.4	33251.4	29481.8	24834.3	28568.1	34786.5	29909	20575.8	26951.5	23150.2	31932.9	26607.5	28347.8	40275.8	41210.5	49857.7	34693.1	36892.6
ENSMUSG00000015659	341.504	260.383	226.329	525.957	551.01	593.094	338.324	349.601	290.267	226.813	304.465	332.692	554.024	345.317	336.344	342.289	318.157	267.232
ENSMUSG00000015665	0	0	0	0	0	0	0	0	0	0	0	0	0	0	0	0.544179	0	0
ENSMUSG00000015668	913.236	2487.39	2090.09	662.577	678.094	663.461	889.154	938.486	866.67	2247.74	2271.19	936.995	655.352	920.299	880.807	851.64	908.895	909.526
ENSMUSG00000015671	2819.01	10048.2	9791.17	1642.37	1671.58	1691.83	2888.41	2724.86	2783.88	9429.3	9981.14	2772	1800.58	2661.65	2633.54	2654.5	2757.36	2991.71
ENSMUSG00000015672	397.782	3061.53	2208.18	312.525	334.873	315.647	517.075	552.646	470.006	3613.71	3260.23	426.261	309.087	442.925	441.883	397.795	496.956	498.716
ENSMUSG00000015697	961.84	797.323	787.23	1348.61	1368.25	1429.46	833.918	787.134	767.504	993.899	920.958	803.139	1317.99	787.422	780.2	888.644	844.037	742.506
ENSMUSG00000015702	10.2323	22.642	25.585	25.7995	23.1906	17.0892	11.5076	19.1854	10.3298	30.5815	13.2376	20.7932	27.7012	9.84277	3.94538	6.53015	7.88819	16.409
ENSMUSG00000015709	10273.3	8655.73	5589.33	9416.22	10942.3	12141.3	17709.4	20898.2	18743.4	4872.65	6813.58	13075	8808.97	13411.6	14539.7	13406.9	12985.7	10865.1
ENSMUSG00000015711	941.375	399.47	393.615	799.783	799.613	934.877	758.735	668.291	776.801	308.363	340.395	745.957	790.213	1064.66	1012.98	1292.97	893.119	1040.8
ENSMUSG00000015714	1862.29	1471.73	2267.22	1845.25	1508.32	1453.58	1746.09	1407.46	1571.16	1794.11	1480.72	2386.02	1818.8	1529.73	1572.24	1381.13	1416.37	1875.9
ENSMUSG00000015721	0	0	0	0	0	0	0	0	0	0	0	0	0	0	0	0	0	0
ENSMUSG00000015733	8775.51	19758.4	13221.5	6316.77	6926.58	6376.26	9021.2	7554.78	8908.42	16040	18003.1	9242.59	6259.74	8795.33	8761.71	9597.68	9331.73	10104.4
ENSMUSG00000015745	1308.46	1474.97	1367.81	1068.92	1149.33	1273.64	1506.73	1444.23	1518.48	1218.16	1242.44	1039.66	605.052	1218.04	1448.94	1172.16	1093.83	956.995
ENSMUSG00000015747	1218.93	1413.51	1322.55	873.664	989.777	931.861	846.193	735.973	824.318	1111.13	1285.94	1018.87	860.194	1196.72	1131.34	1405.61	1105.22	1146.28
ENSMUSG00000015748	402.898	368.742	525.476	548.239	554.72	678.54	378.984	341.074	328.488	461.271	489.791	428.861	564.229	377.306	416.238	364.056	380.386	371.546
ENSMUSG00000015749	3705.38	2227.01	2499.45	3377.97	3159.49	3415.82	4465.72	4001.22	4697.99	2020.93	2206.9	4143.05	2805.11	3986.32	4273.84	4538.45	3909.91	4485.51
ENSMUSG00000015750	665.102	470.631	493.987	592.215	621.509	581.031	674.346	595.28	616.689	461.271	429.276	706.97	634.211	591.386	604.63	605.671	580.22	782.942
ENSMUSG00000015755	1882.75	1722.41	1918.87	2110.28	1968.42	2119.05	2468	2369.93	2260.16	2173.83	1840.03	2322.34	1974.8	1935.74	2130.51	1910.61	2061.45	1727.04
ENSMUSG00000015757	1074.4	989.78	897.442	1137.52	1199.42	1269.62	835.452	670.956	698.294	1027.03	1023.08	933.097	1165.64	966.232	924.206	1067.13	995.665	867.917
ENSMUSG00000015759	2430.18	11694.6	9295.21	1497.54	1601.08	1681.77	2854.65	2827.18	2860.32	11052.7	11439.2	2608.25	1425.15	2483.66	2652.28	2430.85	2776.64	2767.26
ENSMUSG00000015766	873.586	917.002	940.739	880.114	831.153	1019.32	1909.5	1617.44	2052.53	739.053	890.701	1582.89	1159.8	1651.12	1721.17	1200.46	1426.89	1455.71
ENSMUSG00000015776	1061.6	1242.08	1245.79	850.796	778.278	809.222	1123.14	1049.33	1030.91	996.447	1191.38	1112.44	777.091	1186.05	1004.1	1004.55	1101.72	1252.94
ENSMUSG00000015787	1.27904	0	0	0.586352	0	0	0	0	0	0	0	1.29958	0.728978	0	0	0	0	0
ENSMUSG00000015790	1559.15	3032.42	3544.5	1214.92	1273.63	1234.44	1799.02	2008.07	1929.61	3004.63	3120.29	1633.57	1205	1656.05	1605.77	1552.54	1681.06	1927.47
ENSMUSG00000015804	1937.75	8384.02	7222.83	1227.82	1336.71	1315.86	2650.59	2808	2826.23	8453.24	8530.68	2140.4	1215.21	2198.22	2078.23	2090.19	2392.75	2672.32
ENSMUSG00000015806	6865.9	15671.5	23353.2	4588.2	3975.8	4261.23	11478.5	10276.4	11486.7	24957.1	15798.1	11453.2	4753.67	6865.33	7161.86	5668.17	7107.26	9940.91
ENSMUSG00000015812	1.27904	17.7902	78.723	8.79527	5.56575	9.0472	12.2748	5.32928	3.09894	48.4207	20.8019	2.59915	8.74774	0	1.97269	1.63254	4.38233	0.586035
ENSMUSG00000015829	3580.04	1222.67	1078.5	4497.9	5014.74	5357.95	3753.01	2885.8	3211.53	1024.48	1232.99	2553.67	4673.48	4825.42	4029.22	6628.64	3912.54	3576.57
ENSMUSG00000015837	13634.6	7675.65	7823.09	9605.02	10706.7	11243.7	10488.8	9007.01	9644.93	7316.62	7842.33	10568.2	10386.5	13301.7	12225.8	14990	11550.9	12534.1
ENSMUSG00000015839	589.638	553.113	539.252	480.808	358.064	588.068	830.082	639.513	698.294	649.857	612.711	739.46	505.911	685.713	799.927	522.956	683.643	863.229
ENSMUSG00000015843	541.035	902.447	862.016	517.162	499.063	164.86	177.984	837.762	1129.05	751.795	1091.16	1072.15	163.291	260.013	288.999	119.175	1336.61	208.628
ENSMUSG00000015846	1050.09	729.397	739.996	832.619	908.146	986.145	1459.16	1641.42	1505.05	609.082	741.305	1008.47	1070.87	1106.49	1187.56	993.671	1081.56	1200.79
ENSMUSG00000015850	257.087	109.976	275.53	287.899	221.703	233.217	177.217	190.788	161.145	229.361	86.9899	279.409	355.741	212.44	158.802	138.221	145.493	188.703
ENSMUSG00000015852	539.756	462.544	275.53	608.633	512.977	396.066	1044.89	887.325	1439.97	242.104	262.861	740.759	279.928	1277.1	1014.95	869.598	886.107	1453.37
ENSMUSG00000015854	0	3.23458	0	8.20892	0.927626	0	0.767174	1.59878	0	15.2907	0	0	0	0	0.986346	0	0.876466	1.17207
ENSMUSG00000015869	868.469	878.187	986.005	1070.09	997.198	1084.66	859.235	826.038	780.933	991.35	1006.06	898.008	993.597	870.265	796.968	753.688	801.966	750.71
ENSMUSG00000015879	176.508	122.914	129.893	244.509	235.617	175.918	107.404	156.681	134.287	112.132	115.356	181.941	179.329	104.99	95.6756	106.659	152.505	113.105
ENSMUSG00000015880	10.2323	4.85186	11.8084	14.6588	4.63813	9.0472	13.042	9.05977	7.23086	15.2907	15.1287	6.49789	8.74774	14.7642	17.7542	14.1487	9.64112	7.03242
ENSMUSG00000015882	711.147	1038.3	936.803	698.931	665.108	671.503	598.395	621.927	696.228	922.542	1100.61	914.902	713.67	715.241	654.934	801.576	714.32	688.005
ENSMUSG00000015889	1085.91	672.792	775.421	950.476	997.198	949.956	724.212	586.221	649.744	690.632	758.325	836.928	1047.54	974.434	929.138	1081.28	865.948	980.436
ENSMUSG00000015890	6.39521	17.7902	9.84037	4.69081	5.56575	4.02098	9.20608	9.05977	16.5277	22.9361	11.3465	2.59915	6.5608	5.74162	7.89077	8.70686	15.7764	8.79052
ENSMUSG00000015932	4912.8	5841.64	6844.96	3344.55	3440.56	3574.65	4781.79	4573.05	5041.97	4311.99	5582.48	4859.12	3409.43	5249.48	5205.93	5395.53	5226.37	5632.97
ENSMUSG00000015937	1913.45	1255.02	1326.48	1752.02	1756.92	1714.95	1887.25	1854.06	1993.65	1320.1	1193.27	1723.24	1921.59	2034.99	1831.64	2009.65	1843.21	2146.65
ENSMUSG00000015942	437.432	305.667	253.882	487.258	474.944	397.071	428.083	384.241	325.389	252.297	274.207	396.371	481.855	369.924	354.098	459.831	355.845	372.718
ENSMUSG00000015943	240.46	1146.66	867.921	137.206	144.71	111.582	247.03	287.248	297.498	1230.91	1193.27	217.029	130.487	205.878	227.846	202.979	204.217	249.065
ENSMUSG00000015944	4553.39	3634.05	2649.03	4156.65	4452.6	5756.03	9518.32	10432.6	8605.75	2265.58	3504.18	4748.66	4545.18	6492.13	6835.38	5765.03	6884.64	5783.58
ENSMUSG00000015947	104.881	131	163.35	88.5391	90.9073	86.451	211.74	139.094	199.365	94.293	102.119	172.844	74.3558	155.844	162.747	130.603	178.799	159.401
ENSMUSG00000015950	267.32	173.05	177.127	204.05	196.657	192.002	336.022	336.81	390.466	76.4537	130.485	415.865	183.703	275.598	273.218	207.332	283.098	308.84
ENSMUSG00000015957	3.83713	1.61729	9.84037	4.10446	2.78288	4.02098	5.37022	3.19757	4.13192	5.09692	7.56434	5.19831	11.6637	4.10115	2.95904	3.80925	4.38233	10.5486
ENSMUSG00000015961	2465.99	3114.9	3007.22	2291.46	2414.61	2471.9	1884.18	1763.99	1679.62	2838.98	3186.48	2218.38	2338.56	2090.77	2097.96	2317.66	2223.59	2005.41
ENSMUSG00000015962	0	0	1.96807	0	0	0	0	0	1.03298	0	7.56434	0	0	0	0	0	1.75293	0
ENSMUSG00000015966	31.976	45.2841	76.7549	42.2173	25.0459	44.2307	46.0304	39.4367	39.2532	86.6476	58.6236	88.3713	60.5052	35.2699	39.4538	29.3857	49.0821	34.576
ENSMUSG00000015968	1027.07	760.125	566.805	1612.47	1460.08	1492.79	897.593	970.994	912.121	774.731	781.018	778.447	1191.88	803.826	786.118	935.444	748.502	693.279
ENSMUSG00000015970	182.903	79.2471	167.286	205.809	134.506	248.295	208.671	147.088	204.53	124.874	113.465	211.831	261.703	130.417	241.655	119.175	192.822	133.616
ENSMUSG00000015971	1179.28	905.681	1003.72	1143.97	1156.75	1182.17	893.757	792.996	947.242	891.96	888.81	930.497	1148.14	1001.5	1108.65	1235.29	1040.36	1013.84
ENSMUSG00000015980	198.251	152.025	141.701	185.873	218.92	220.148	190.259	198.782	166.31	147.811	122.921	171.544	236.189	175.529	205.16	189.374	149.876	143.578
ENSMUSG00000015981	5320.81	2920.82	2475.84	3430.74	4172.46	3722.42	3654.05	3500.27	3776.57	2125.41	2808.26	4033.89	2829.89	4649.89	4107.14	4657.08	4429.66	3406.03
ENSMUSG00000015994	1616.71	3580.68	3934.18	1125.79	1077.9	1172.11	1950.16	1632.89	2021.54	2989.34	3734.89	1901.28	1293.21	1688.86	1721.17	1541.66	1692.46	1755.17
ENSMUSG00000016018	1683.22	1711.09	1556.75	1554.42	1613.14	1722.99	1192.19	908.642	1056.74	1768.63	1996.99	1365.86	1579.7	1639.64	1585.06	1932.92	1441.79	1329.71
ENSMUSG00000016024	411.851	14.5556	92.4995	227.504	16.6973	262.369	81.3204	90.0648	131.188	50.9692	102.119	83.173	348.452	119.754	313.658	43.5343	231.387	219.763
ENSMUSG00000016028	253.25	113.21	84.6272	275.585	250.459	294.537	365.942	418.881	426.621	104.487	115.356	283.308	231.815	295.283	405.388	347.73	353.216	472.93
ENSMUSG00000016087	107.44	80.8644	120.053	121.961	123.374	171.897	201	159.878	234.486	124.874	86.9899	162.447	110.805	181.271	232.778	147.472	161.27	188.703
ENSMUSG00000016128	336.388	156.877	192.871	388.751	310.755	407.124	397.396	335.212	371.873	142.714	172.089	426.261	475.294	314.969	384.675	281.885	334.81	389.127
ENSMUSG00000016150	1093.58	680.878	621.911	889.495	1091.82	1073.6	600.697	566.502	565.04	718.665	828.295	783.645	1538.87	1058.92	729.896	1288.62	852.801	789.975
ENSMUSG00000016179	1047.54	359.038	371.966	647.332	725.403	1433.48	797.861	608.603	676.602	323.654	416.039	670.582	837.596	1021.19	1011	1239.64	1003.55	850.922
ENSMUSG00000016181	457.897	399.47	350.317	489.604	510.194	589.073	402.766	349.601	368.774	395.011	400.91	317.097	466.546	369.104	415.252	438.608	366.363	355.723
ENSMUSG00000016194	353.016	1069.03	759.677	294.348	302.406	412.15	899.128	818.044	949.308	716.117	648.642	764.151	359.386	698.837	745.678	799.943	775.672	1228.33
ENSMUSG00000016200	431.037	323.458	334.573	629.155	622.437	661.451	399.697	386.373	377.038	336.396	329.049	419.763	621.09	451.127	486.269	574.109	447.874	407.294
ENSMUSG00000016206	65.2311	192.457	135.797	85.021	83.4863	67.3514	94.3624	65.5501	53.7149	208.974	158.851	115.662	68.524	100.888	99.6209	86.5245	95.5348	80.2868
ENSMUSG00000016239	107.44	145.556	100.372	167.11	168.828	198.033	392.026	301.637	335.718	135.068	166.415	291.105	207.759	236.226	309.713	146.384	248.916	201.596
ENSMUSG00000016252	2410.99	40923.9	28633.5	1336.88	1325.58	1164.07	5506.77	5496.62	6204.08	62113.6	43790	3172.27	1140.12	2909.36	3007.37	2381.33	3585.62	4289.77
ENSMUSG00000016253	1075.67	949.348	924.995	1031.98	1101.09	936.888	853.864	820.176	778.867	797.667	835.859	918.801	1003.07	976.895	822.613	995.303	844.913	934.725
ENSMUSG00000016255	1.27904	1.61729	1.96807	0	0.927626	0	5.37022	2.66464	3.09894	0	0	2.59915	2.91591	5.74162	4.93173	4.35343	3.50586	2.34414
ENSMUSG00000016256	1092.3	617.804	478.242	838.483	892.376	823.295	1176.84	919.833	1090.83	471.465	518.157	1020.17	624.005	1155.71	1166.85	1121.55	1068.41	1394.76
ENSMUSG00000016257	1532.29	3150.48	2682.49	1198.5	1219.83	1200.26	2112.03	1922.8	1972.99	2311.45	2787.46	1676.45	1168.55	1754.47	1677.77	1557.98	1657.4	1482.08
ENSMUSG00000016262	474.525	342.865	249.945	571.106	516.688	435.271	276.183	256.338	324.356	377.172	489.791	430.16	423.536	376.486	411.306	526.765	519.744	372.718
ENSMUSG00000016283	0	0	0	0	0.927626	0	0	0	0	0	0	0	0	0	0	0	0	0
ENSMUSG00000016308	1374.97	3304.12	2784.82	945.199	1030.59	952.971	1400.09	1264.64	1395.56	2237.55	3057.88	1384.05	884.98	1470.67	1412.45	1540.57	1509.27	1442.23
ENSMUSG00000016319	7499.02	7845.46	8183.25	4766.45	4601.95	4804.06	6571.61	5447.59	6690.61	6957.29	7371.45	7694.8	4542.26	6438.81	6928.09	7315.94	6800.5	6940.41
ENSMUSG00000016327	0	0	0	0	0	0	0	0	0	0	0	0	0	0	0	0	0	0
ENSMUSG00000016344	1258.58	1631.84	2064.51	788.056	854.343	785.096	1502.13	1714.96	1666.2	1918.99	1698.19	1306.08	797.502	1350.92	1264.5	1099.24	1326.97	1534.82
ENSMUSG00000016346	10458.7	8067.03	5813.69	11575.2	13164.9	15030.4	16081.5	18607.2	18324	5188.66	7322.28	11258.2	12268	13357.5	12854.1	13047.8	14476.6	12748.6
ENSMUSG00000016349	32300.9	18314.2	14685.8	26100.9	30018.9	31173.6	33629.1	36472	37978.5	14330	15975.9	26195.6	24996.7	36726.7	35805.3	44462.7	32788.6	35768
ENSMUSG00000016356	43.4874	153.642	116.116	269.135	211.499	139.729	65.2098	94.3282	76.4405	168.198	104.01	67.578	169.852	36.0902	35.5085	16.8695	36.8116	43.9526
ENSMUSG00000016382	4596.88	2717.04	2296.74	3896.89	4489.71	4696.5	2705.05	2200.46	2835.53	2257.93	2800.7	3042.31	5558.46	4354.61	4013.44	6248.81	3865.21	5396.21
ENSMUSG00000016386	1032.19	1361.76	984.037	953.408	1028.74	885.62	758.735	751.428	806.757	1236	1418.31	979.881	793.857	1031.03	1025.8	1250.52	1155.18	1046.07
ENSMUSG00000016409	501.384	679.261	558.933	483.154	478.655	472.465	449.564	369.852	453.478	588.694	697.81	528.928	478.21	503.622	502.05	505.542	496.08	492.855
ENSMUSG00000016427	1621.83	6475.62	6571.4	912.949	947.106	872.552	2438.85	2917.78	3102.04	8440.49	7753.45	1799.91	821.559	1827.47	1988.47	1501.39	2043.92	2266.2
ENSMUSG00000016458	3.83713	12.9383	3.93615	5.27716	3.7105	4.02098	8.43891	5.32928	2.06596	5.09692	3.78217	1.29958	1.45796	2.46069	1.97269	3.26507	1.75293	2.93017
ENSMUSG00000016477	814.75	569.285	452.657	776.916	925.77	850.437	720.376	721.051	735.481	417.947	433.058	643.291	797.502	689.814	672.688	932.723	731.849	850.336
ENSMUSG00000016481	468.129	981.694	795.102	510.712	532.457	584.047	688.155	560.107	649.744	846.088	932.305	606.903	455.611	620.915	657.893	670.973	630.179	668.08
ENSMUSG00000016487	744.402	847.459	734.092	1421.32	1185.51	1151	1048.73	798.326	918.319	1062.71	953.107	907.105	902.475	782.5	999.168	731.921	837.025	731.957
ENSMUSG00000016493	17.9066	116.445	78.723	99.6798	106.677	70.3671	24.5496	42.1013	23.7585	147.811	122.921	71.4768	75.0848	23.7867	11.8362	14.1487	14.8999	12.3067
ENSMUSG00000016494	2645.06	1542.89	1050.95	2280.91	2638.17	2931.29	2474.9	1827.94	2179.59	723.762	972.018	2026.04	1239.26	3018.45	3027.1	4019.85	2306.86	2260.34
ENSMUSG00000016495	240.46	1120.78	919.091	355.915	335.801	301.573	291.526	280.32	255.146	1169.74	1197.06	304.101	322.937	230.485	218.969	186.653	237.522	222.693
ENSMUSG00000016496	47.3246	61.4569	66.9145	71.5349	62.1509	67.3514	65.2098	70.3465	97.1001	50.9692	45.386	81.8734	84.5615	95.1468	86.7984	60.948	61.3526	78.5286
ENSMUSG00000016498	1.27904	1.61729	0	2.93176	2.78288	2.01049	2.30152	2.66464	4.13192	10.1938	3.78217	1.29958	0	5.74162	1.97269	3.80925	0	2.34414
ENSMUSG00000016503	642.079	2102.47	2121.58	472.599	505.556	497.596	912.17	1054.66	928.649	2166.19	2119.91	734.261	475.294	734.107	676.633	607.304	768.66	743.092
ENSMUSG00000016510	516.733	666.323	816.751	387.578	384.965	404.108	476.415	473.24	476.204	486.756	535.177	469.147	395.835	477.374	458.651	438.608	455.762	441.87
ENSMUSG00000016520	234.065	101.889	100.372	253.304	240.255	209.091	162.641	167.872	167.343	101.938	100.227	165.046	179.329	159.125	185.433	166.519	116.57	206.284
ENSMUSG00000016524	0	0	3.93615	1.1727	0	0	0	1.06586	1.03298	2.54846	0	0	0	0.820231	0.986346	0	0	0
ENSMUSG00000016526	496.268	535.322	338.509	246.268	248.604	343.794	224.015	209.441	232.42	389.914	546.523	231.325	275.554	309.227	313.658	392.897	299.751	388.541
ENSMUSG00000016528	997.653	600.014	610.103	830.274	796.831	923.819	1156.13	1110.09	1188.96	634.566	663.771	877.215	894.456	1090.91	1084.98	1136.25	1012.32	1225.4
ENSMUSG00000016529	0	0	0	0	0	0	0	0	0	0	0	0	0	0	0	0	0	0
ENSMUSG00000016534	3092.72	3768.28	3450.03	2580.53	2325.56	2659.88	2962.06	2098.14	2836.56	3144.8	3651.68	3606.33	2509.14	3111.96	3523.23	3397.85	3060.62	3727.18
ENSMUSG00000016541	6966.94	5755.93	5609.01	5271.3	5719.74	5709.79	5329.56	4448.88	5409.71	5272.76	5811.3	6256.17	6386.58	7282.01	6818.61	8753.66	6574.37	8251.37
ENSMUSG00000016552	497.547	245.828	169.254	601.597	651.193	645.367	345.228	350.666	358.444	214.07	172.089	391.173	629.108	449.486	402.429	545.812	411.939	462.967
ENSMUSG00000016554	2229.37	1887.38	2157.01	1569.08	1608.5	1654.63	1828.17	1543.89	1805.65	1804.31	2072.63	2037.74	1635.83	2212.16	1960.86	2230.05	1892.29	2202.9
ENSMUSG00000016559	4493.27	6524.14	6614.7	4496.73	3745.75	3530.42	4160.38	3659.61	4082.34	6801.84	6093.07	5243.79	3862.86	4719.61	4146.6	4404.58	4569.02	5133.08
ENSMUSG00000016619	1303.34	621.039	846.272	1015.56	1123.35	1259.57	1033.38	895.852	978.232	637.115	631.622	1038.36	1312.89	1105.67	1211.23	1254.88	1007.06	1130.46
ENSMUSG00000016624	259.646	211.865	220.424	408.687	384.965	738.854	327.583	375.714	311.96	206.425	262.861	228.726	279.199	201.777	239.682	204.067	239.275	191.633
ENSMUSG00000016626	0	0	0	0	0	0	0	0	0	0	0	0	0	0	0	0	0	0
ENSMUSG00000016637	561.499	1353.67	1123.77	415.723	380.327	415.166	787.887	722.117	827.417	1174.84	1282.16	623.797	363.031	625.836	648.029	576.83	603.885	760.087
ENSMUSG00000016664	1579.62	1124.02	1041.11	2357.13	1843.19	1777.27	1495.99	1330.19	1310.85	1531.62	1087.37	1421.74	1697.06	1450.17	1408.5	1399.63	1304.18	1184.96
ENSMUSG00000016756	2.55808	4.85186	5.90422	2.34541	1.85525	2.01049	4.60304	4.26342	3.09894	2.54846	1.89108	3.89873	3.64489	6.56185	4.93173	1.08836	7.01173	4.68828
ENSMUSG00000016757	503.943	219.951	226.329	436.832	429.491	476.486	587.655	585.155	547.479	183.489	211.801	406.768	452.696	577.442	572.081	602.95	545.162	632.917
ENSMUSG00000016758	2.55808	16.1729	9.84037	4.10446	1.85525	2.01049	3.06869	2.66464	5.1649	10.1938	9.45542	3.89873	0.728978	4.10115	2.95904	0	3.50586	5.27431
ENSMUSG00000016763	1543.8	752.039	415.264	2324.88	2458.21	1936.1	1021.11	1118.62	1060.87	504.595	491.682	721.265	1160.53	1517.43	1212.22	2196.31	1306.81	754.813
ENSMUSG00000016831	1759.96	1770.93	1651.21	1412.52	1512.03	2022.55	1697.76	1425.58	1569.1	1842.54	1864.61	1638.77	1580.43	1916.06	1917.46	2064.61	1823.93	1741.11
ENSMUSG00000016833	521.849	4101.44	3349.66	354.743	352.498	394.056	766.407	780.206	899.725	4997.53	4268.18	578.312	317.106	570.881	524.736	557.239	702.049	774.738
ENSMUSG00000016918	723.938	525.619	482.178	702.449	471.234	687.587	332.186	247.278	380.137	461.271	690.246	382.076	673.576	433.902	616.466	461.464	577.591	291.845
ENSMUSG00000016921	1816.24	4041.6	4357.32	3394.39	3498.08	3092.13	1629.48	1761.33	1679.62	5881.84	4468.63	2037.74	3530.44	1775.8	1471.63	1557.98	1810.78	1481.5
ENSMUSG00000016933	1837.98	1376.31	1296.96	2940.55	2866.36	2643.79	1737.65	1915.34	1813.91	1292.07	1384.27	1812.91	2586.42	1917.7	1542.65	2156.58	1720.5	1603.98
ENSMUSG00000016940	2133.44	2165.55	2219.99	1738.53	1838.55	1809.44	2355.99	2533.54	2422.34	2219.71	2129.36	2072.83	1674.46	2146.54	2113.74	2191.41	2162.24	2328.9
ENSMUSG00000016942	23.0228	35.5803	27.553	15.2451	7.42101	8.04195	5.37022	15.4549	14.4617	20.3877	34.0395	32.4894	1.45796	7.38208	3.94538	2.17672	14.8999	12.8928
ENSMUSG00000016946	773.82	643.681	808.878	640.296	570.49	546.853	949.761	977.389	1010.25	626.921	688.355	1017.57	601.407	927.681	756.527	743.893	927.301	1054.86
ENSMUSG00000016982	0	1.61729	1.96807	1.1727	0	1.00524	0	1.06586	0	0	1.89108	0	0.728978	0	0	0.544179	0.876466	1.17207
ENSMUSG00000016984	306.97	287.877	303.083	238.645	267.156	229.196	230.152	218.5	171.475	252.297	308.247	280.709	199.74	281.339	258.423	307.461	328.675	235.586
ENSMUSG00000016995	299.296	119.679	155.478	385.233	302.406	307.605	317.61	253.141	208.662	135.068	149.396	315.797	285.76	214.9	279.136	237.262	205.969	344.588
ENSMUSG00000016998	0	0	0	0	0	0	0	0	0	0	0	0	0	0	0	0	0	0
ENSMUSG00000017000	0	0	0	0	0	0	0	0	0	0	0	0	0	0	0	0	0	0
ENSMUSG00000017002	10.2323	11.321	3.93615	15.8315	8.34863	7.03671	13.8091	8.52684	12.3958	5.09692	3.78217	11.6962	6.5608	6.56185	5.91808	6.53015	7.01173	11.1347
ENSMUSG00000017003	1.27904	0	0	0	0	0	0	0	0	0	0	0	0	0	0	0	0	0
ENSMUSG00000017004	0	0	3.93615	0	0	0	0	0	0	2.54846	0	0	0	0	0	0	0	0
ENSMUSG00000017007	11.5114	25.8766	35.4253	36.9401	31.5393	16.0839	11.5076	25.0476	12.3958	38.2269	20.8019	18.1941	21.1404	10.663	4.93173	3.26507	7.88819	8.79052
ENSMUSG00000017009	2183.32	1764.46	2454.19	1248.93	1030.59	1238.46	2932.9	2909.25	3220.83	1521.43	2061.28	3480.27	1772.15	2313.87	2455.02	1568.87	2227.1	2952.44
ENSMUSG00000017049	0	0	0	0	0	0	0	0	0	0	0	0	0	0	0	0	0	0
ENSMUSG00000017057	194.414	341.248	352.285	185.287	149.348	182.954	311.473	199.315	269.608	333.848	334.722	328.793	204.114	244.429	296.89	237.806	283.098	304.738
ENSMUSG00000017064	0	0	0	0	0	0	0	0	0	0	0	0	0	0	0	0	0	0
ENSMUSG00000017119	4554.67	1943.98	1987.75	4796.36	4799.54	5124.73	4335.3	3704.38	4067.87	1653.95	1779.51	4344.49	4622.45	4571.97	4747.28	5299.76	4492.76	4498.4
ENSMUSG00000017132	1910.89	1638.31	1714.19	2474.4	2384	2503.06	1854.26	2170.61	1791.19	1811.95	1660.37	1979.26	2448.64	1581.4	1485.44	1426.84	1532.06	1858.32
ENSMUSG00000017144	418.247	504.594	472.338	544.721	460.102	552.884	498.663	479.635	508.226	593.791	472.771	413.266	470.191	483.936	578.985	575.741	639.82	575.486
ENSMUSG00000017146	83.1377	257.149	169.254	82.6756	61.2233	50.2622	91.2937	91.6636	85.7373	267.588	225.039	101.367	51.0285	76.2815	71.0169	68.5665	81.5113	93.1795
ENSMUSG00000017165	1.27904	1.61729	9.84037	1.75905	0	0	0.767174	0.532928	1.03298	28.033	5.67325	0	1.45796	0.820231	0	0.544179	2.6294	1.17207
ENSMUSG00000017167	7656.34	6401.23	3884.98	7002.8	8574.04	8697.37	10611.5	12516.9	12815.1	3667.23	5385.81	8066.48	7310.92	7460.82	8612.77	8855.97	8445.62	6870.67
ENSMUSG00000017176	1011.72	3933.24	2912.75	787.47	795.903	796.153	1223.64	1510.85	1397.62	3453.16	3685.72	1126.73	780.007	1030.21	962.674	1021.42	1136.78	1123.43
ENSMUSG00000017188	1690.89	17746.5	13774.6	932.885	1029.66	950.961	2374.4	2967.87	2792.14	23547.8	18345.4	1723.24	889.354	1802.05	1749.78	1601.52	2037.78	2190.01
ENSMUSG00000017195	1.27904	0	5.90422	1.75905	0.927626	0	2.30152	1.59878	1.03298	12.7423	7.56434	0	2.18693	0	0.986346	1.08836	0.876466	0
ENSMUSG00000017204	3.83713	0	0	4.10446	3.7105	1.00524	2.30152	1.59878	1.03298	2.54846	1.89108	3.89873	2.18693	2.46069	0.986346	1.08836	0	0.586035
ENSMUSG00000017210	2436.57	1271.19	1178.88	3199.72	3496.22	3109.22	1764.5	1954.25	1823.21	1218.16	1221.64	1819.41	2800.01	2119.48	2004.25	2723.62	1958.9	1955.6
ENSMUSG00000017211	0	0	0	0	0	0	0	0	0	0	0	0	0.728978	0	0	0	0	1.17207
ENSMUSG00000017221	3626.08	2019.99	2176.69	3138.15	3281.94	3105.2	2510.96	2630.53	2740.49	1837.44	1845.7	2755.1	3133.88	3043.88	2847.58	3265.07	2800.31	3098.37
ENSMUSG00000017264	1051.37	773.064	712.443	1147.49	1158.6	1041.43	780.983	804.721	816.054	746.698	705.375	918.801	1172.2	930.142	914.343	962.653	957.977	857.955
ENSMUSG00000017286	1699.85	1832.39	2019.24	1246	1312.59	1177.14	1880.34	1681.39	1525.71	1488.3	1641.46	1824.61	1221.04	1796.31	1748.79	1871.98	1728.39	1792.68
ENSMUSG00000017288	2032.4	1004.34	1117.87	1628.88	1822.78	1840.6	1360.97	1170.31	1342.87	1144.26	1079.81	1250.19	1898.99	1746.27	1644.24	2364.46	1608.31	1876.48
ENSMUSG00000017291	3816.66	3089.02	2345.94	4523.7	4514.75	5083.52	4423.52	3898.37	4785.79	2925.63	3073.01	3870.14	4492.69	4513.73	4081.5	4922.1	4206.16	3726.59
ENSMUSG00000017299	621.614	462.544	578.614	545.307	591.825	515.69	491.758	511.078	444.181	535.176	476.553	506.835	591.93	503.622	452.733	533.295	494.327	513.366
ENSMUSG00000017300	3.83713	0	9.84037	17.0042	2.78288	1.00524	3.06869	4.79635	2.06596	0	13.2376	3.89873	0	4.92138	7.89077	3.80925	0.876466	3.51621
ENSMUSG00000017307	257.087	491.656	495.955	223.4	230.979	200.044	316.843	331.481	294.399	512.24	501.137	288.506	235.46	269.856	234.75	225.29	262.94	307.668
ENSMUSG00000017309	6.39521	4.85186	9.84037	2.34541	2.78288	4.02098	4.60304	3.19757	4.13192	0	1.89108	1.29958	4.37387	0.820231	8.87711	2.17672	0.876466	1.17207
ENSMUSG00000017310	0	0	0	0	0	0	0	0.532928	0	0	0	0	0	0	0	0	0	0
ENSMUSG00000017311	0	0	0	0	0	0	0	0	0	0	0	0	0	0	0	0	0	0
ENSMUSG00000017314	5008.73	2854.51	2127.49	5342.84	5203.05	6347.11	5849.7	6675.45	5852.86	2196.77	2723.16	4262.61	4613.7	5696.5	5750.4	6889.31	6030.96	5964.66
ENSMUSG00000017316	0	0	0	0	0	0	0	0	0	0	0	0	0	0	0	0	0	0
ENSMUSG00000017344	2078.44	499.742	787.23	1815.34	1591.81	1577.23	2342.18	1530.57	1899.65	688.084	391.455	1827.21	1783.81	2369.65	2613.82	2455.34	2142.96	3508
ENSMUSG00000017376	3901.08	4061.01	2326.26	3569.71	4080.63	4920.67	3653.28	2968.41	3483.21	3409.84	4020.45	2593.96	2469.05	3726.31	3850.69	4875.84	3470.8	2440.25
ENSMUSG00000017386	240.46	181.136	236.169	255.063	215.209	224.169	395.094	330.415	291.3	188.586	204.237	310.599	268.993	304.306	332.399	231.276	300.628	311.184
ENSMUSG00000017390	31635.8	49089.5	38519.1	19427	19096.1	20797.5	60348.2	62489.5	70895.5	30247.7	45410.6	49941.5	20628.6	40974.6	46873.1	31177.1	40317.4	46610.3
ENSMUSG00000017400	3409.93	4222.74	2519.13	2927.65	2971.19	3709.35	6880.78	8192.7	9553	3167.73	4459.18	4600.5	1730.59	5693.22	5636.97	4268.54	4838.09	4405.81
ENSMUSG00000017404	7725.41	45198.4	44834.7	4534.84	4602.88	4590.95	15129.4	18849.7	18339.5	53650.1	49240.1	9881.99	4235.36	9731.22	10154.4	8444.03	11514.1	13009.4
ENSMUSG00000017405	66.5102	106.741	68.8826	104.371	96.4731	82.43	93.5952	111.915	81.6054	79.0022	54.8415	110.464	115.179	83.6635	77.9213	61.4922	56.9703	109.002
ENSMUSG00000017412	8300.98	8062.18	4896.57	9365.21	9938.58	10418.4	7529.04	6863.04	7644.05	6610.7	7240.96	8048.28	6423.76	9991.23	9009.28	12270.1	9115.24	5450.12
ENSMUSG00000017417	734.17	365.507	269.626	618.015	749.522	751.923	412.739	443.929	430.753	249.749	266.643	356.084	477.481	619.274	525.722	809.194	525.879	459.451
ENSMUSG00000017418	989.978	570.903	444.785	795.093	786.627	1311.84	789.422	733.309	803.658	481.659	516.266	662.784	785.11	949.007	1087.94	1271.2	835.272	1132.22
ENSMUSG00000017421	2356	4138.64	4536.41	3240.18	3088.99	3339.42	2599.18	2238.3	2077.32	5265.11	5085.13	2746.01	3052.96	2400	2761.77	2497.24	2655.69	2509.4
ENSMUSG00000017428	1762.52	986.546	905.314	1640.61	1772.69	1896.9	1345.62	1239.59	1368.7	828.249	900.156	1438.63	1718.2	1660.15	1717.23	1821.37	1691.58	1652.62
ENSMUSG00000017446	88.2539	14.5556	37.3934	86.1937	95.5455	106.556	91.2937	54.8916	56.8139	25.4846	17.0198	48.0844	80.1876	77.9219	83.8394	97.9522	89.3995	90.2493
ENSMUSG00000017453	25.5808	82.4817	159.414	65.085	42.6708	36.1888	35.29	36.2391	29.9564	135.068	77.5345	61.0801	86.0194	15.5844	23.6723	9.79522	15.7764	20.5112
ENSMUSG00000017466	9026.2	3938.1	4947.74	7428.49	7630.65	7061.84	5210.64	5562.17	5030.61	4143.79	3878.61	5783.12	11009	6610.24	6133.1	8125.68	6648.87	7733.9
ENSMUSG00000017478	1130.67	629.125	690.794	1157.46	1208.7	1278.67	972.009	990.18	889.395	639.663	605.147	861.62	1170.74	948.187	1008.05	1233.11	990.406	941.172
ENSMUSG00000017485	2912.38	3092.25	1881.48	3467.68	3435.93	3537.45	2775.63	2009.14	2677.48	3134.6	3203.5	2697.92	3055.15	3019.27	3034	3661.24	2788.91	2664.11
ENSMUSG00000017491	494.989	585.458	486.114	536.512	522.253	284.484	223.248	308.565	389.433	667.696	743.196	731.662	232.544	289.541	316.617	277.531	761.649	288.915
ENSMUSG00000017493	2410.99	1701.39	1245.79	1740.88	1999.96	2285.93	2548.55	2247.89	2577.28	861.379	1204.62	1402.24	1215.94	2564.04	2235.06	3048.49	2223.59	2675.25
ENSMUSG00000017499	6.39521	24.2593	11.8084	16.4178	10.2039	12.0629	8.43891	15.4549	4.13192	30.5815	15.1287	14.2954	8.01876	8.20231	16.7679	5.98597	5.25879	16.995
ENSMUSG00000017548	1158.81	1052.85	1009.62	1201.43	1082.54	1261.58	1082.48	913.438	1077.4	1019.38	1159.23	1213.81	1131.37	1036.77	1143.17	1235.29	1179.72	1101.16
ENSMUSG00000017550	102.323	155.26	108.244	175.319	175.321	113.593	77.4845	84.7355	95.0341	150.359	94.5542	136.456	139.235	81.2028	69.0442	90.3337	107.805	70.3242
ENSMUSG00000017561	377.317	365.507	431.008	316.043	282.926	303.584	421.178	425.809	387.367	402.656	438.732	466.548	355.741	350.239	388.62	278.62	340.069	343.416
ENSMUSG00000017588	1.27904	0	1.96807	0	0	0	0	1.59878	0	2.54846	0	0	0	0	0	0.544179	0	0
ENSMUSG00000017607	15.3485	9.70373	11.8084	18.1769	9.27626	24.1259	12.2748	17.0537	13.4287	12.7423	7.56434	6.49789	14.5796	15.5844	13.8088	16.3254	7.88819	3.51621
ENSMUSG00000017615	1665.31	1208.11	956.484	1508.1	1529.65	1629.5	1956.29	2054.97	2146.53	958.22	1119.52	1693.35	1336.95	1766.78	1876.03	1765.86	1807.27	1831.94
ENSMUSG00000017631	14702.6	8998.59	6384.43	15242.8	16414.3	17290.2	15617.4	14955.6	17574.1	5874.2	7396.03	13823.6	15012.6	16584.2	16958.2	19416.8	15279.4	17236.5
ENSMUSG00000017639	9840.95	5295	4798.16	9671.87	10309.6	11669.9	15140.9	15676.1	15739.5	4413.93	5194.81	9772.82	8572.06	11867.9	12033.4	12330.6	11626.3	10193.5
ENSMUSG00000017652	8.95329	51.7532	43.2976	11.1407	11.1315	13.0682	18.4122	11.7244	17.5607	33.13	43.4949	16.8945	10.2057	6.56185	19.7269	7.07433	14.0235	11.7207
ENSMUSG00000017664	1225.32	709.989	667.177	1016.15	1069.55	1103.76	1058.7	1149.53	1080.5	772.183	714.83	972.084	1176.57	1127.82	1043.55	1191.21	1070.16	1367.22
ENSMUSG00000017667	689.404	355.803	381.806	767.534	769.929	898.688	670.51	640.579	654.909	361.881	391.455	532.827	796.773	620.915	689.456	739.539	687.149	612.992
ENSMUSG00000017670	4295.02	2430.78	2186.53	4617.52	4543.51	4383.87	4622.99	4113.67	4655.64	2222.26	2101	4109.26	4099.05	5153.51	4712.76	5355.27	4349.02	4508.95
ENSMUSG00000017677	780.216	5003.89	5640.5	2967.53	2714.23	2125.09	825.479	1180.97	815.021	7650.47	5635.43	1477.62	2822.6	607.791	559.258	465.273	723.961	532.119
ENSMUSG00000017679	2091.23	1329.41	1092.28	1997.11	2101.07	2294.97	1769.87	1556.15	1626.94	1182.48	1278.37	1486.72	1805.68	2016.95	1822.77	2287.73	1890.54	1771.58
ENSMUSG00000017686	2353.44	2152.61	1802.76	2100.9	2163.22	2246.72	2058.33	1572.67	1866.59	1674.34	2104.78	2265.16	2012.71	2600.95	2458.96	2872.72	2326.14	2129.65
ENSMUSG00000017688	1.27904	0	0	0	0	1.00524	0	0.532928	1.03298	0	0	0	0.728978	0.820231	0	0	0	0
ENSMUSG00000017692	546.151	412.408	486.114	467.322	414.649	428.234	532.419	727.979	614.623	448.529	495.464	531.527	636.398	450.307	415.252	339.023	700.296	581.346
ENSMUSG00000017697	19.1856	17.7902	39.3615	8.20892	14.842	10.0524	9.97326	9.5927	14.4617	17.8392	20.8019	27.2911	16.7665	10.663	13.8088	10.8836	7.01173	14.0648
ENSMUSG00000017707	10681.3	6352.71	5756.62	7927.47	8433.97	8829.06	8913.79	5811.58	7734.95	5637.19	6728.48	9935.27	8059.58	10200.4	10876.4	12226.1	9478.98	10635.9
ENSMUSG00000017713	72.9054	85.7163	98.4037	102.612	132.65	81.4248	58.3052	89.5319	69.2096	73.9053	85.0988	97.4683	119.552	64.7982	59.1808	47.3436	51.7115	60.3616
ENSMUSG00000017715	2275.42	2304.64	1664.99	1781.92	2014.8	2149.21	3038.01	3282.3	3190.87	1755.89	2065.06	2356.13	1693.42	2439.37	2392.88	2168.01	2371.72	2129.06
ENSMUSG00000017716	21.7437	22.642	43.2976	18.1769	16.6973	16.0839	26.8511	20.7842	20.6596	30.5815	41.6039	25.9915	16.0375	22.9665	17.7542	17.4137	16.6528	21.0972
ENSMUSG00000017718	24.3018	30.7285	33.4573	21.1087	26.9011	23.1206	23.7824	26.1135	20.6596	30.5815	26.4752	31.1899	37.9069	27.0676	20.7133	21.7672	21.9116	23.4414
ENSMUSG00000017720	0	0	0	0.586352	0	0	0	0.532928	0	0	0	0	0	0	0	0	0	0
ENSMUSG00000017721	1843.1	621.039	680.954	1888.05	1961.93	2021.55	1404.7	1305.67	1404.85	647.308	552.197	1273.59	2141.74	1811.07	1702.43	2471.12	1647.76	2204.08
ENSMUSG00000017723	90.812	14.5556	92.4995	30.4903	3.7105	30.1573	6.90456	20.2513	26.8575	30.5815	126.703	6.49789	40.8228	4.92138	55.2354	2.17672	31.5528	4.10224
ENSMUSG00000017724	237.902	286.26	228.297	308.421	258.808	345.804	580.75	608.071	547.479	310.912	215.584	410.666	236.918	413.396	393.552	241.071	361.98	302.98
ENSMUSG00000017733	0	0	0	0	0	0	0	0.532928	0	0	0	0	0	0	0	0	0	0
ENSMUSG00000017734	2354.72	6260.52	8787.45	1732.67	1664.16	1848.64	3293.48	3472.02	3467.71	14279	6826.82	3566.04	1822.45	2149	2069.35	1588.46	2257.78	1895.24
ENSMUSG00000017737	52.4407	85.7163	59.0422	43.9764	38.0327	43.2255	62.1411	71.9452	64.0447	53.5176	75.6434	24.692	51.0285	45.1127	48.331	40.8134	50.835	58.0174
ENSMUSG00000017740	15649.1	6509.58	5028.43	15347.8	17768.7	19042.3	12442	12891.5	12352.4	4704.45	5637.32	10898.3	16609.8	15361.3	14122.5	21699.1	13733.3	13637.6
ENSMUSG00000017747	214.879	179.519	181.063	228.677	199.44	201.049	242.427	208.908	242.75	234.458	145.614	283.308	214.32	259.193	234.75	245.969	207.722	233.242
ENSMUSG00000017754	2752.5	724.545	966.324	2119.66	1786.61	1935.1	2400.49	1732.55	2068.03	624.372	794.256	2777.2	2021.46	2515.65	2658.2	2283.92	2289.33	3595.32
ENSMUSG00000017756	116.393	58.2224	57.0741	162.419	112.243	147.771	168.778	134.298	107.43	58.6145	49.1682	119.561	153.814	115.653	151.897	121.352	134.976	163.504
ENSMUSG00000017760	2850.98	1673.89	1655.15	2443.91	2442.44	2338.2	2024.57	1751.2	1937.87	2043.86	1747.36	2544.57	2395.42	2313.87	2421.48	2472.21	2056.19	2638.33
ENSMUSG00000017764	739.286	397.853	419.2	572.865	617.799	662.456	513.239	541.455	566.073	395.011	467.098	534.126	675.034	599.589	640.139	832.594	592.491	686.833
ENSMUSG00000017765	690.683	284.643	275.53	690.722	554.72	687.587	914.471	788.2	971.001	237.007	283.663	848.624	680.137	757.073	918.288	682.4	752.008	858.541
ENSMUSG00000017767	5.11617	8.08644	0	5.27716	7.42101	1.00524	3.83587	4.79635	2.06596	5.09692	1.89108	3.89873	4.37387	2.46069	0.986346	0.544179	0.876466	1.17207
ENSMUSG00000017774	483.478	291.112	271.594	610.978	601.101	688.592	500.197	478.036	415.258	313.46	340.395	496.439	650.249	434.722	511.914	481.054	447.874	428.391
ENSMUSG00000017776	4696.64	7229.28	5551.94	3855.26	4114.02	4595.98	5503.7	4678.04	5206.22	5191.21	6866.53	4987.78	4050.93	5575.11	5702.07	5874.96	5877.58	5325.3
ENSMUSG00000017778	3196.33	21459.8	19737.8	1798.34	1820.93	1669.71	5488.36	6387.67	6580.08	28280.2	25111.7	4092.37	1854.52	3465.48	3718.52	2741.03	3982.66	4568.73
ENSMUSG00000017781	10361.5	7554.35	7240.54	8507.37	9535.06	10484.7	9882.73	9564.99	9567.46	5892.04	6388.08	8864.42	9274.06	10842.6	10521.4	12557.5	10018	9197.23
ENSMUSG00000017801	854.4	3059.91	2517.17	686.618	734.68	765.996	851.563	923.031	755.108	2905.24	3144.87	836.928	649.52	792.343	770.336	758.585	893.995	835.099
ENSMUSG00000017802	2086.12	1741.82	2064.51	1737.95	1705.9	1879.81	2227.11	1909.48	1957.5	1666.69	1720.89	1948.07	1659.88	2153.11	2242.95	2185.97	2135.07	2238.07
ENSMUSG00000017817	54.9988	45.2841	55.1061	25.2131	32.4669	26.1363	63.6754	74.6099	67.1437	40.7753	49.1682	57.1814	58.3183	39.3711	32.5494	29.3857	51.7115	43.9526
ENSMUSG00000017830	26.8599	50.1359	39.3615	52.7716	44.526	52.2727	46.0304	41.5684	60.9458	43.3238	52.9504	61.0801	40.8228	39.3711	27.6177	23.3997	38.5645	47.4688
ENSMUSG00000017831	3205.28	3517.6	3633.06	2687.84	2834.82	2771.46	2976.63	2745.11	2846.89	2372.61	2916.05	3280.13	2865.61	3254.68	3190.83	3630.76	3264.84	3039.18
ENSMUSG00000017832	0	3.23458	0	0	0	0	0	0	0	12.7423	0	1.29958	1.45796	0.820231	0	0	0	0
ENSMUSG00000017837	322.319	279.791	307.02	274.999	225.413	247.29	359.037	445.528	384.268	295.621	268.534	350.886	245.666	328.092	321.549	281.341	338.316	321.733
ENSMUSG00000017843	4604.55	6326.83	6319.49	3873.44	4182.66	4573.86	6949.06	7464.19	7628.55	6067.88	6565.85	5216.5	3924.09	5797.39	5699.11	5198	5602.37	5328.23
ENSMUSG00000017858	959.281	1395.72	1320.58	776.916	753.232	677.535	718.075	707.728	740.646	1241.1	1378.6	939.594	766.885	816.13	739.759	915.309	854.554	765.361
ENSMUSG00000017861	10.2323	8.08644	17.7127	12.8997	19.4801	20.1049	13.042	22.383	9.29682	25.4846	15.1287	12.9958	19.6824	9.02254	4.93173	4.35343	9.64112	8.20449
ENSMUSG00000017868	60.115	43.6668	72.8187	53.358	52.8747	52.2727	40.6602	41.0354	44.4181	35.6784	37.8217	98.7679	50.2995	54.1352	25.645	51.1528	23.6646	73.2543
ENSMUSG00000017897	24.3018	43.6668	70.8507	67.4304	35.2498	55.2884	105.87	60.2208	41.3192	114.681	41.6039	53.2827	91.1223	50.0341	72.0033	61.4922	55.2173	56.2593
ENSMUSG00000017922	0	0	0	0	0	0	0	0	0	0	0	0	0	0	0	0	0	0
ENSMUSG00000017929	1492.64	701.903	659.305	1383.79	1500.9	1756.16	1418.5	1235.33	1305.69	586.145	599.474	1031.86	1495.86	1683.93	1736.96	2026.52	1500.51	1611.01
ENSMUSG00000017943	1994.03	1072.26	1035.21	1474.09	1637.26	1662.67	1580.38	1797.57	1621.78	935.284	907.721	1356.76	1805.68	1869.31	1849.4	2171.27	1688.95	2036.47
ENSMUSG00000017950	0	0	0	0	0	1.00524	0	0	0	0	0	0	0	0	0	0	0	0
ENSMUSG00000017969	37.0922	32.3458	27.553	24.0404	17.6249	39.2045	52.1678	34.6403	30.9894	22.9361	35.9306	31.1899	45.1967	43.4722	55.2354	49.5203	37.688	46.8828
ENSMUSG00000017978	2969.94	2859.37	1761.43	2381.17	2882.13	3008.7	2550.85	2010.74	2509.11	2156	2859.32	2031.24	2347.31	3367.05	3069.51	4074.81	2770.51	2367.58
ENSMUSG00000017999	606.266	536.94	564.837	726.49	767.146	785.096	507.869	509.479	422.489	586.145	493.573	551.021	763.24	468.352	481.337	430.446	468.033	367.444
ENSMUSG00000018001	1154.97	583.841	688.826	947.544	1005.55	1093.71	895.292	888.391	879.066	496.949	546.523	853.822	1048.27	985.097	895.602	996.392	951.842	1076.55
ENSMUSG00000018008	267.32	291.112	303.083	294.348	294.985	274.432	484.087	467.378	480.336	338.945	281.772	419.763	287.217	351.059	325.494	260.118	398.792	455.349
ENSMUSG00000018012	450.223	1303.53	1712.22	324.252	381.254	405.113	508.636	646.441	447.28	1337.94	1355.91	487.342	532.883	464.251	519.804	498.468	554.803	574.9
ENSMUSG00000018040	2966.1	1563.92	1810.63	2051.06	2307.01	2527.18	2697.38	2791.48	2743.59	1297.17	1476.94	2220.98	2251.81	3108.67	2929.45	2991.9	2929.15	3000.5
ENSMUSG00000018042	2036.23	1774.17	1865.73	1585.49	1531.51	1620.45	2222.5	2467.99	2462.62	2370.07	1703.87	2084.52	1649.68	1857	1866.17	1819.19	1860.74	2283.78
ENSMUSG00000018068	488.594	742.335	507.763	769.88	717.055	535.795	306.102	327.218	371.873	825.7	779.127	510.734	602.136	401.093	373.825	467.45	379.51	371.546
ENSMUSG00000018076	2830.52	2404.91	1535.1	2995.67	3289.36	4075.26	5291.2	5918.16	5365.3	1664.14	2392.22	3373.7	2798.55	3414.62	3910.86	3357.58	3977.4	2847.54
ENSMUSG00000018102	837.772	3417.33	2839.93	531.234	419.287	405.113	1305.73	1363.76	1617.65	3167.73	3160	1077.35	434.471	744.77	895.602	625.806	1064.91	1129.87
ENSMUSG00000018126	108.719	100.272	49.2019	153.624	151.203	87.4562	45.2632	65.5501	54.7479	140.165	86.9899	49.3839	56.1313	53.315	41.4265	40.2692	48.2056	50.399
ENSMUSG00000018143	309.528	333.161	393.615	222.814	262.518	256.337	358.27	402.36	378.071	522.434	351.742	357.384	293.778	270.676	301.822	272.634	291.863	365.1
ENSMUSG00000018160	1399.27	941.262	928.931	1624.19	1772.69	1772.25	1344.09	1303.54	1301.55	869.024	917.176	1176.12	1603.02	1419.82	1270.41	1741.92	1374.3	1118.15
ENSMUSG00000018166	420.805	200.544	310.956	619.774	361.774	500.612	387.423	289.38	293.366	244.652	172.089	405.468	539.444	299.384	395.525	390.72	312.022	414.327
ENSMUSG00000018167	905.562	721.31	743.932	772.811	810.745	867.526	870.742	694.405	733.416	685.535	826.404	771.949	751.577	916.198	869.957	801.031	795.831	797.593
ENSMUSG00000018168	12.7904	59.8397	37.3934	7.03622	8.34863	1.00524	7.67174	7.46099	14.4617	28.033	56.7325	20.7932	4.37387	4.92138	4.93173	1.63254	19.2822	1.7581
ENSMUSG00000018169	103.602	100.272	122.021	99.0934	85.3416	81.4248	150.366	167.872	157.013	124.874	85.0988	178.042	82.3746	123.035	128.225	108.836	141.987	143.578
ENSMUSG00000018171	4421.65	9781.36	8317.08	2566.46	2705.88	2801.62	3761.45	2672.1	2964.65	6546.99	9011.02	4439.36	2318.15	3971.56	3911.85	4544.44	3918.68	3462.88
ENSMUSG00000018189	1160.09	1174.15	1109.99	909.431	1081.61	1036.41	1140.02	887.858	1045.38	1179.94	1251.9	1037.06	936.737	1176.21	1244.77	1261.41	1062.28	1074.2
ENSMUSG00000018196	1834.15	2818.93	2658.87	1881.02	2109.42	1886.84	2135.81	2073.09	2267.39	2446.52	2653.19	1928.57	1880.04	1907.86	1805.01	1870.89	1920.34	1928.64
ENSMUSG00000018199	1776.59	1520.25	1267.44	2008.84	2049.13	2465.86	1959.36	1528.97	1750.9	1360.88	1567.71	1970.16	2130.07	2200.68	2290.3	2551.66	2046.55	1903.44
ENSMUSG00000018209	1183.11	688.965	671.113	1124.04	1151.18	1486.76	1561.2	1377.62	1497.82	634.566	652.424	1202.11	1272.8	1504.3	1583.09	1586.83	1541.7	1439.89
ENSMUSG00000018211	0	0	1.96807	0	0	0	0	0	0	0	0	0	0	0	0	0	0	0
ENSMUSG00000018217	1051.37	787.619	838.4	731.767	617.799	602.141	1069.44	775.943	1028.85	871.573	675.117	1359.36	843.428	1003.14	910.397	750.967	780.055	949.962
ENSMUSG00000018238	20.4647	43.6668	45.2657	22.2814	12.9868	20.1049	41.4274	28.2452	35.1213	53.5176	39.7128	38.9873	15.3085	31.1688	28.604	19.5904	21.9116	30.4738
ENSMUSG00000018239	223.832	596.779	515.635	174.733	186.453	207.08	246.263	195.052	230.354	649.857	684.573	213.131	182.245	208.339	226.86	218.216	219.993	232.656
ENSMUSG00000018259	0	0	0	0	0	0	0	0	0	0	0	0	0	0	0	0	0	0
ENSMUSG00000018263	0	0	0	0	0.927626	0	0	0	0	0	0	0	0	0	0	0.544179	0	0.586035
ENSMUSG00000018286	2591.34	9019.62	8942.93	1632.99	1663.23	1583.26	3354.85	3521.59	3631.96	8305.43	8831.37	2717.42	1608.13	2997.94	2876.18	2928.23	3182.45	3655.68
ENSMUSG00000018287	1231.72	1138.57	1196.59	963.376	1076.97	979.108	974.311	1059.99	1036.08	914.897	1023.08	1069.55	994.326	1041.69	1047.5	1232.57	1105.22	1125.19
ENSMUSG00000018293	3014.7	2395.2	2745.46	2133.73	2245.78	2261.8	2921.4	3027.03	3398.5	2413.39	2503.8	2768.1	2227.03	3059.46	3211.54	2987.54	3063.25	4210.66
ENSMUSG00000018322	2258.79	1308.39	1117.87	1716.25	1959.15	1974.3	1930.21	1977.69	2152.73	960.769	1147.89	1798.62	1974.8	1916.06	1967.76	2115.77	1802.89	2123.2
ENSMUSG00000018326	18098.4	11659	12335.9	13634.4	15832.7	16275.9	16157.4	13569.9	15639.3	9452.23	11412.7	16066.7	16133	19911.9	18739.6	22598.7	18405.8	19929.3
ENSMUSG00000018334	1222.76	608.1	554.997	1410.18	1313.52	1508.87	1244.36	1420.25	1180.7	570.855	646.751	1030.56	1898.26	1191.8	1209.26	1354.46	1178.85	1920.44
ENSMUSG00000018339	245.576	202.161	684.89	172.974	179.032	138.724	196.396	186.525	158.046	338.945	206.128	302.802	517.575	281.339	276.177	207.876	205.093	275.436
ENSMUSG00000018340	3193.77	1135.34	1135.58	2088	2521.29	2621.68	2422.73	1915.34	2435.77	909.8	1023.08	2274.26	2497.48	2943.81	2608.89	2671.37	2409.4	2682.87
ENSMUSG00000018341	1.27904	1.61729	0	16.4178	4.63813	10.0524	0	2.66464	6.19788	5.09692	0	1.29958	5.83183	12.3035	4.93173	6.53015	6.13526	4.10224
ENSMUSG00000018347	356.853	368.742	383.774	362.365	402.59	373.951	247.797	256.338	276.839	361.881	349.851	302.802	373.966	314.148	270.259	327.596	270.828	273.092
ENSMUSG00000018362	620.335	520.767	452.657	393.442	409.083	432.255	331.419	261.668	348.114	423.044	608.929	458.751	459.256	450.307	511.914	572.476	443.492	397.918
ENSMUSG00000018363	1028.35	1014.04	995.846	1045.46	986.994	1110.79	1509.03	1393.61	1482.33	848.637	1011.73	1246.29	924.345	1209.84	1405.54	1161.82	1344.5	1239.46
ENSMUSG00000018372	115.114	223.186	295.211	288.485	282.926	279.458	159.572	164.142	127.056	328.751	264.752	175.443	268.264	120.574	131.184	93.5988	109.558	107.83
ENSMUSG00000018377	0	0	0	0	0	0	0	0	0	0	0	0	0	0	0	0	0	0
ENSMUSG00000018378	0	0	0	0	0	0	0	0	0	0	0	0	0	0	0	0	0	0
ENSMUSG00000018379	0	0	0	0	0	0	0	0	0	0	0	0	0	0	0	0	0	0
ENSMUSG00000018381	139.416	88.9508	114.148	128.411	130.795	113.593	195.629	228.626	257.212	68.8084	86.9899	163.747	80.9166	169.788	136.116	130.603	147.246	171.708
ENSMUSG00000018387	143.253	127.766	151.542	174.146	201.295	195.017	135.023	126.837	140.485	91.7445	105.901	193.637	189.534	150.102	153.87	171.961	135.852	147.095
ENSMUSG00000018395	2737.15	1203.26	1180.84	3237.83	3592.69	3569.62	1978.54	1763.46	1955.43	1131.52	1111.96	1922.07	3778.29	2831.44	2604.94	4097.12	2512.83	2476.58
ENSMUSG00000018398	10589.2	7761.37	6695.39	9235.04	10638	10890.8	10536.4	10411.8	10763.6	6837.51	6985.67	8934.59	8496.97	10713	10054.8	12555.8	10124.9	9302.13
ENSMUSG00000018401	2462.16	1614.05	1436.69	2352.44	2468.41	3536.45	2173.4	1784.24	1739.54	1587.69	1758.71	1757.03	2851.76	2109.63	2567.46	2762.25	2352.43	2028.27
ENSMUSG00000018405	441.269	436.668	464.465	361.193	368.267	432.255	473.346	400.762	435.917	331.3	457.642	401.569	338.975	492.138	437.938	459.831	441.739	351.621
ENSMUSG00000018411	11758.2	7693.44	7984.48	11664.3	13231.7	14098.5	11992.5	12602.7	12922.6	7275.85	6643.38	10308.2	12289.8	12953.9	11775	14299.9	11980.4	11179.8
ENSMUSG00000018412	2651.45	1791.96	1539.03	2893.64	3045.4	3196.68	2508.66	2615.61	2476.05	1689.63	1794.64	2305.45	2730.75	2295.01	2311.99	2780.21	2401.52	1957.36
ENSMUSG00000018415	3072.26	4447.54	4835.56	2460.33	2418.32	2643.79	5127.79	6572.06	5788.82	6409.37	5113.49	4480.94	2219.01	3147.23	3375.28	2793.27	3837.17	3121.81
ENSMUSG00000018417	1128.11	721.31	495.955	1315.77	1448.95	1230.42	749.529	646.441	733.416	542.822	728.068	1035.76	954.962	933.423	855.162	1221.68	1027.22	651.671
ENSMUSG00000018425	785.332	887.891	842.336	731.767	639.134	642.351	722.678	619.262	775.768	907.251	936.087	900.607	711.483	759.534	783.159	747.158	785.313	785.872
ENSMUSG00000018427	1537.41	1048	1106.06	1791.89	1748.57	1459.61	1093.99	1067.45	1007.16	1075.45	1049.55	1265.79	1377.77	1156.53	1101.75	1431.19	1419.87	937.069
ENSMUSG00000018428	1307.18	1340.73	936.803	1339.81	1438.75	1217.35	1360.2	1364.83	1239.58	1689.63	1490.17	1235.9	1147.41	1195.08	1210.25	1316.37	1347.13	1155.07
ENSMUSG00000018433	738.007	787.619	677.018	740.562	784.771	712.718	569.243	468.976	536.116	863.927	805.602	693.974	753.035	696.376	633.234	813.003	617.032	671.596
ENSMUSG00000018442	651.032	997.867	812.815	662.577	684.588	804.195	741.857	605.939	682.8	774.731	964.453	740.759	728.249	716.882	835.435	723.214	816.866	872.606
ENSMUSG00000018446	1761.24	2966.11	2385.31	1254.79	1264.35	1240.47	1413.13	1398.94	1600.09	3167.73	3279.14	1677.75	1288.83	1525.63	1583.09	1637.43	1559.23	1838.39
ENSMUSG00000018449	213.6	2125.12	1578.4	308.421	339.511	284.484	290.759	329.882	241.717	2291.06	2367.64	224.827	278.47	205.058	195.296	175.77	234.016	160.574
ENSMUSG00000018451	6874.85	5852.97	14872.7	3915.07	4037.03	3988.81	6282.39	5557.37	3339.62	11697.4	9578.34	4796.74	5158.98	6921.11	5311.47	7757.82	5549.78	4409.91
ENSMUSG00000018459	592.196	297.581	202.712	609.806	385.892	465.428	958.2	795.661	704.492	338.945	200.455	617.299	591.201	664.387	820.64	730.832	706.431	1017.94
ENSMUSG00000018470	1864.84	1368.23	1045.05	2437.46	2159.51	2701.09	1256.63	1356.83	1130.08	1564.75	1293.5	1283.98	1656.24	1338.62	1511.08	1866.53	1203.39	539.738
ENSMUSG00000018474	17818.3	14769.1	13060.1	16407.9	17027.5	16134.2	31492.5	45582.4	34495.3	11842.7	16223.6	23298.8	18336.7	19682.3	19708.2	16890.2	22149.2	20618.5
ENSMUSG00000018476	782.774	525.619	493.987	1080.65	843.212	1428.45	805.532	1210.81	897.659	591.242	608.929	554.92	1057.75	547.914	751.596	630.159	665.238	1003.88
ENSMUSG00000018479	5.11617	6.46915	5.90422	0.586352	0.927626	1.00524	1.53435	2.66464	3.09894	15.2907	11.3465	2.59915	2.91591	2.46069	0.986346	1.08836	7.01173	2.34414
ENSMUSG00000018481	3105.51	2086.3	2025.15	3200.89	3403.46	3737.5	2852.35	2314.51	2681.62	1987.8	2068.85	2890.26	3557.41	3336.7	3279.6	4225.01	3122.85	2869.81
ENSMUSG00000018486	8.95329	1.61729	39.3615	2.93176	3.7105	3.01573	2.30152	3.19757	3.09894	20.3877	0	40.2869	80.1876	4.92138	5.91808	2.17672	0.876466	16.995
ENSMUSG00000018500	176.508	105.124	145.637	109.061	99.256	89.4667	231.686	143.358	174.574	137.617	117.247	204.034	134.132	104.99	157.815	129.515	142.864	149.439
ENSMUSG00000018501	5631.62	4578.54	3412.64	6378.33	6618.61	7640.86	8721.23	8834.88	8530.35	3649.39	4345.71	6028.74	5791.73	6962.12	7271.34	7627.21	6795.24	5375.7
ENSMUSG00000018507	566.616	278.174	261.754	470.254	519.47	600.131	380.518	360.259	373.939	326.203	327.158	320.996	499.35	510.184	564.19	645.94	483.809	540.324
ENSMUSG00000018509	520.57	837.755	806.91	464.39	538.951	477.491	598.395	569.167	561.941	800.216	885.028	517.232	459.985	528.229	437.938	492.482	569.703	556.147
ENSMUSG00000018537	457.897	454.458	515.635	994.452	971.224	847.421	319.911	452.989	345.015	611.63	467.098	388.574	804.063	348.598	380.73	410.855	399.668	350.449
ENSMUSG00000018541	418.247	257.149	310.956	462.045	453.609	513.68	360.572	358.66	364.642	242.104	240.168	393.772	469.462	465.891	436.951	507.175	405.804	478.204
ENSMUSG00000018543	1.27904	11.321	11.8084	4.10446	6.49338	8.04195	6.90456	6.92806	1.03298	7.64537	5.67325	5.19831	9.47672	1.64046	4.93173	1.08836	3.50586	4.68828
ENSMUSG00000018547	5021.52	2856.13	2343.98	4777.59	5216.97	5622.33	6108.24	6789.5	6190.65	1827.24	2477.32	4312	4717.95	5997.53	5556.09	6528.52	6141.4	5094.4
ENSMUSG00000018548	12825	9930.15	7110.65	11272	12968.2	14294.6	20742.8	19572.8	22665.6	5481.73	8422.89	14084.8	10430.2	16749.1	17964.3	17691.8	16297.9	13216.3
ENSMUSG00000018554	52.4407	124.531	80.691	130.17	162.335	108.566	41.4274	73.0111	81.6054	127.423	113.465	44.1856	174.226	28.7081	38.4675	15.7812	27.1704	52.1571
ENSMUSG00000018559	2293.32	2254.5	1930.68	1929.1	1915.55	1961.23	2645.98	2857.03	3115.47	2596.88	2127.47	2172.89	1692.69	2517.29	2278.46	2521.18	2585.57	2777.22
ENSMUSG00000018565	1776.59	2738.07	2395.15	1287.04	1317.23	1465.65	2317.63	2536.74	2496.71	2454.17	2904.71	1738.83	1313.62	1840.6	1909.57	1826.26	1967.67	2052.88
ENSMUSG00000018566	46.0455	56.6051	45.2657	54.5307	41.7432	32.1678	36.0572	34.1074	72.3086	25.4846	43.4949	93.5696	47.3836	27.0676	65.0988	27.7531	62.2291	70.3242
ENSMUSG00000018567	4159.44	6307.42	6787.89	2642.69	2710.52	2776.48	5300.4	5410.82	5623.54	6893.58	6660.4	4436.76	2745.33	4736.83	4799.56	4629.87	4682.96	6032.05
ENSMUSG00000018569	0	0	0	0	0	0	1.53435	0	0	0	0	0	0	0	0	0	0	0
ENSMUSG00000018570	6.39521	38.8149	29.5211	9.96798	13.9144	14.0734	9.97326	11.1915	13.4287	28.033	32.1484	18.1941	9.47672	9.02254	14.7952	6.53015	14.0235	11.1347
ENSMUSG00000018572	1321.25	1149.89	1062.76	951.062	1031.52	1344.01	1345.62	1279.03	1347.01	1083.09	1138.43	986.379	1078.16	1268.08	1471.63	1425.75	1301.55	1353.74
ENSMUSG00000018574	1190.79	950.965	1155.26	1139.87	1115.93	1087.67	1323.37	1293.95	1464.77	919.993	1038.21	1436.03	1204.27	1215.58	1250.69	999.113	1115.74	1351.98
ENSMUSG00000018581	28.1389	16.1729	23.6169	164.178	46.3813	70.3671	11.5076	26.6464	20.6596	56.0661	56.7325	19.4937	47.3836	20.5058	6.90442	10.3394	23.6646	24.6135
ENSMUSG00000018583	2082.28	1235.61	1422.92	1806.55	1892.36	2121.07	2079.04	1566.27	1897.58	1004.09	1234.88	1788.22	2039.68	2204.78	2217.31	2443.91	2069.34	2302.53
ENSMUSG00000018585	941.375	5416.3	4654.5	481.395	438.767	491.564	1414.67	1474.61	1596.99	7094.91	5975.83	998.075	461.443	949.007	1029.75	692.74	1022.84	1162.11
ENSMUSG00000018589	494.989	1251.78	1668.93	304.903	351.57	308.61	342.927	330.415	312.993	902.154	1310.52	556.219	553.295	471.633	356.071	540.37	574.962	565.523
ENSMUSG00000018593	6878.69	4732.19	17665.4	5023.27	3667.83	3742.52	8331.51	9454.67	8593.36	7711.63	6198.98	17274	13022.5	6711.13	7315.73	5529.95	6611.18	9743.41
ENSMUSG00000018595	3.83713	0	0	10.5543	1.85525	4.02098	0	0.532928	1.03298	5.09692	1.89108	1.29958	7.28978	0	2.95904	1.63254	0	1.7581
ENSMUSG00000018599	423.363	310.519	366.062	343.016	358.991	320.673	359.037	329.882	290.267	379.72	325.267	424.962	409.686	412.576	365.934	335.214	330.428	373.89
ENSMUSG00000018604	74.1844	38.8149	27.553	101.439	84.4139	134.703	117.378	108.184	111.562	17.8392	35.9306	107.865	89.6643	69.7196	144.007	97.408	86.7701	100.798
ENSMUSG00000018620	0	0	0	0	0	0	0	0	0	0	0	0	0	0	0	0	0	0
ENSMUSG00000018623	0	0	0	0	0	0	0	0	0	0	0	0	0	0	0	0	0	0
ENSMUSG00000018634	754.635	481.952	401.487	880.114	794.975	871.547	638.289	712.524	551.611	423.044	467.098	483.443	542.36	757.893	594.767	730.288	632.808	509.264
ENSMUSG00000018648	2295.88	1869.59	1338.29	1441.25	1678.07	2580.46	1766.8	1247.58	1386.26	1760.98	2276.87	1196.91	968.083	2072.72	2468.82	2734.5	2192.92	1806.16
ENSMUSG00000018651	763.588	464.162	490.05	684.859	743.028	701.66	478.716	461.515	436.95	489.304	508.702	522.43	670.66	648.803	590.821	695.461	569.703	527.431
ENSMUSG00000018654	166.275	126.148	129.893	142.483	141.927	127.666	210.206	216.369	259.278	86.6476	105.901	243.021	110.805	170.608	210.092	165.975	226.128	196.322
ENSMUSG00000018656	0	0	0	0	0	0	0	0	0	0	0	0	0	0	0	0	0	0
ENSMUSG00000018659	1493.92	676.026	801.006	982.139	1196.64	1108.78	1030.31	937.42	934.847	537.725	608.929	1213.81	1269.88	1417.36	1239.84	1672.26	1321.71	1408.24
ENSMUSG00000018661	995.095	648.533	678.986	1225.47	1257.86	1229.41	817.807	908.642	794.361	649.857	684.573	836.928	1258.95	995.76	880.807	1081.83	913.277	925.935
ENSMUSG00000018666	955.444	1411.89	1361.91	854.314	910.928	1022.33	950.528	746.632	885.264	1544.37	1667.94	898.008	855.821	897.332	927.165	848.375	942.201	799.351
ENSMUSG00000018669	707.31	561.199	635.688	661.991	678.094	547.858	698.895	740.77	716.888	632.018	552.197	687.476	694.716	671.769	622.384	640.499	608.267	785.872
ENSMUSG00000018672	133.02	329.927	273.562	99.6798	102.039	90.472	252.4	272.859	297.498	336.396	285.554	174.143	104.973	173.069	216.996	132.235	197.205	256.097
ENSMUSG00000018677	2157.74	1538.04	1944.46	1338.05	1317.23	1469.67	2524.77	2746.18	2744.63	1707.47	1703.87	2052.03	1621.98	2153.11	2239.99	1902.99	2036.91	2511.74
ENSMUSG00000018678	381.154	207.013	190.903	395.787	417.432	324.694	329.885	352.798	349.147	188.586	175.871	382.076	343.349	364.182	337.33	440.241	404.927	336.384
ENSMUSG00000018697	336.388	195.692	186.967	288.485	344.149	300.568	255.469	215.836	213.827	158.004	189.108	266.413	317.106	298.564	325.494	323.786	287.481	273.678
ENSMUSG00000018698	1.27904	1.61729	15.7446	1.75905	0.927626	4.02098	6.13739	1.59878	0	10.1938	7.56434	22.0928	86.0194	0.820231	0	1.08836	0.876466	7.03242
ENSMUSG00000018707	10658.3	4906.85	4711.57	10763.7	12642.6	16442.8	9115.56	9550.07	9324.71	4910.88	5054.87	7611.62	12962.7	10396.4	8880.07	11716.7	8302.76	8416.63
ENSMUSG00000018727	0	0	0	1.1727	0.927626	0	0.767174	1.06586	3.09894	7.64537	1.89108	1.29958	0.728978	0	0	0	0.876466	0
ENSMUSG00000018733	219.995	354.186	236.169	237.472	243.038	212.107	253.167	197.716	331.586	338.945	332.831	328.793	215.778	302.665	235.737	250.867	249.793	291.845
ENSMUSG00000018736	3145.16	2859.37	2967.86	2170.67	2382.14	2803.63	3085.57	2943.89	2958.45	2194.22	2721.27	2729.11	2133.72	3020.91	3100.09	3314.05	3151.77	2543.39
ENSMUSG00000018740	188.019	142.321	114.148	269.135	242.11	182.954	157.271	188.656	177.672	142.714	81.3166	139.055	196.824	137.799	156.829	150.193	138.482	136.546
ENSMUSG00000018750	5159.66	4300.37	3497.27	4615.76	4815.31	5668.57	8971.33	10465.1	9602.58	3060.7	4186.86	5701.25	5143.67	6305.93	7065.2	6032.22	6690.94	5665.2
ENSMUSG00000018752	39.6503	71.1607	41.3296	39.8719	28.7564	29.1521	66.7441	94.8611	96.0671	96.8414	77.5345	77.9746	31.3461	45.1127	64.1125	42.9901	57.8467	64.4638
ENSMUSG00000018761	1209.97	2138.05	2279.03	873.077	782.916	822.29	1413.9	1584.93	1442.04	2028.57	2027.24	1428.24	816.456	1178.67	1127.39	1142.78	1297.17	1506.11
ENSMUSG00000018765	3280.74	1806.51	2046.8	3068.38	3284.72	3606.82	3375.56	3372.37	3151.62	1982.7	1690.63	2695.32	3440.78	3239.91	3259.87	3585.6	3073.77	3094.85
ENSMUSG00000018770	7499.02	29395.8	21684.2	4183.03	4372.83	4321.54	7506.03	6981.89	8030.38	29641.1	30913.6	7662.31	4338.15	6990.01	7044.48	6817.47	6917.07	8561.38
ENSMUSG00000018774	195.693	148.791	194.839	204.05	178.104	170.892	196.396	243.548	261.344	170.747	149.396	236.523	143.609	243.609	203.187	215.495	231.387	249.651
ENSMUSG00000018776	6.39521	0	0	2.34541	1.85525	0	3.06869	0	1.03298	0	3.78217	1.29958	1.45796	4.92138	2.95904	0.544179	0.876466	3.51621
ENSMUSG00000018796	1601.36	855.545	860.048	1478.78	1590.88	1426.44	1095.52	991.246	1007.16	784.925	845.315	1182.62	1457.96	1415.72	1292.11	1754.98	1227.05	1295.14
[truncated: 41,622 more rows]

## Sheet: 2 C DE
	Chromosome.Name	Gene.Start..bp.	Gene.End..bp.	Associated.Gene.Name	baseMean	log2FoldChange	lfcSE	stat	pvalue	padj
ENSMUSG00000063171	6	148354656	148355598	Rps4l	412.703	0.753692	0.099954	7.54039	4.68571e-14	8.05099e-10
ENSMUSG00000051985	1	135953578	136006342	Igfn1	475.927	-0.837524	0.119176	-7.02762	2.10088e-12	1.80486e-08
ENSMUSG00000090667	6	98238014	98342754	Gm765	29.1863	-0.883794	0.130171	-6.78947	1.12543e-11	6.4457e-08
ENSMUSG00000020447	11	6211013	6230143	Npc1l1	53.1649	-0.726809	0.115178	-6.3103	2.78503e-10	1.19631e-06
ENSMUSG00000027318	2	131050591	131063814	Adam33	136.931	-0.73064	0.123005	-5.93991	2.85186e-09	9.80013e-06
ENSMUSG00000003038	4	133964738	133968650	Hmgn2	1142.68	0.336356	0.0609727	5.5165	3.45822e-08	9.90318e-05
ENSMUSG00000037095	17	56119680	56121946	Lrg1	40.0748	-0.684795	0.124945	-5.48079	4.2343e-08	0.000103934
ENSMUSG00000002007	X	73774405	73778925	Srpk3	130.863	-0.547967	0.103245	-5.30743	1.11182e-07	0.000238792
ENSMUSG00000027297	2	119751320	119760431	Ltk	523.223	-0.503604	0.0981338	-5.13181	2.86972e-07	0.000527512
ENSMUSG00000032323	9	58006411	58027023	Cyp11a1	63.4082	-0.508161	0.0996182	-5.10108	3.37716e-07	0.000527512
ENSMUSG00000097596	6	126718684	126741601	Gm26673	187.781	-0.634781	0.124258	-5.10856	3.2462e-07	0.000527512
ENSMUSG00000023019	15	99717515	99725005	Gpd1	2342.47	-0.231599	0.0459783	-5.03713	4.72552e-07	0.000676616
ENSMUSG00000007721	8	70868227	70873490	Ccdc124	1910.31	-0.252407	0.0508937	-4.95948	7.06805e-07	0.000883731
ENSMUSG00000022309	15	42424727	42676977	Angpt1	211.807	0.440583	0.0889012	4.95587	7.20069e-07	0.000883731
ENSMUSG00000033207	19	23302609	23448322	Mamdc2	40.1271	0.602479	0.12215	4.93228	8.12744e-07	0.000930972
ENSMUSG00000061086	11	104550663	104595753	Myl4	295.508	-0.582349	0.118532	-4.91301	8.96897e-07	0.000963155
ENSMUSG00000023886	17	14279506	14404790	Smoc2	325.386	0.51544	0.105518	4.88485	1.03505e-06	0.00104614
ENSMUSG00000004626	8	3630955	3643644	Stxbp2	886.031	-0.474553	0.0985962	-4.81309	1.48613e-06	0.00122482
ENSMUSG00000053716	9	106368632	106375724	Dusp7	2251.4	-0.320591	0.0664435	-4.82502	1.39988e-06	0.00122482
ENSMUSG00000061462	11	58994256	59136402	Obscn	126.736	-0.59235	0.123108	-4.81164	1.49699e-06	0.00122482
ENSMUSG00000085058	6	39527513	39544486	8030453O22Rik	61.2033	-0.509716	0.105681	-4.82314	1.41312e-06	0.00122482
ENSMUSG00000019828	10	10686059	11082356	Grm1	971.173	0.386288	0.0811445	4.76049	1.93122e-06	0.00150828
ENSMUSG00000001943	9	37539255	37544205	Vsig2	41.7848	-0.553965	0.117153	-4.72857	2.26109e-06	0.00168913
ENSMUSG00000022686	16	19760208	19772753	B3gnt5	51.8883	0.589499	0.124983	4.71664	2.39768e-06	0.00171654
ENSMUSG00000059857	3	109780040	110144011	Ntng1	621.471	0.5393	0.114809	4.69735	2.63561e-06	0.00174173
ENSMUSG00000084845	4	155734800	155740564	Tmem240	913.588	-0.227797	0.0484863	-4.69818	2.62491e-06	0.00174173
ENSMUSG00000032128	9	37415669	37433163	Robo3	501.619	-0.56959	0.122311	-4.65691	3.20993e-06	0.00204271
ENSMUSG00000020807	11	72153929	72207459	4933427D14Rik	555.624	-0.289708	0.0636511	-4.5515	5.32643e-06	0.00315582
ENSMUSG00000040706	4	141746672	141759263	Agmat	51.3977	-0.528082	0.115841	-4.55869	5.14748e-06	0.00315582
ENSMUSG00000040254	5	12383166	12588943	Sema3d	217.978	0.448711	0.0994354	4.51259	6.40412e-06	0.00366785
ENSMUSG00000003746	10	53904788	54075796	Man1a	887.336	0.413713	0.0920243	4.49569	6.93436e-06	0.00374162
ENSMUSG00000026837	2	27886425	28039514	Col5a1	472.397	-0.571341	0.127116	-4.49465	6.96845e-06	0.00374162
ENSMUSG00000040312	17	35517100	35531015	Cchcr1	123.776	-0.452114	0.100767	-4.48673	7.23254e-06	0.00376574
ENSMUSG00000033909	11	118259651	118290244	Usp36	729.465	-0.267005	0.0598503	-4.46122	8.14929e-06	0.0040006
ENSMUSG00000037593	11	78290841	78296805	BC030499	222.741	-0.558811	0.125184	-4.46392	8.0472e-06	0.0040006
ENSMUSG00000022763	16	17489611	17507485	Aifm3	2238.97	-0.426279	0.0958254	-4.4485	8.64723e-06	0.00412713
ENSMUSG00000062184	X	51387212	51681856	Hs6st2	1066.45	0.311882	0.0702264	4.44109	8.95037e-06	0.00415636
ENSMUSG00000099760	1	127959516	127967452	Gm28800	132.506	-0.52892	0.119437	-4.42844	9.49176e-06	0.00429177
ENSMUSG00000019564	10	79927043	79955018	Arid3a	124.654	-0.377894	0.0858067	-4.40402	1.06265e-05	0.00433961
ENSMUSG00000028797	4	129600668	129624059	Tmem234	2630.56	-0.194985	0.0442174	-4.40968	1.03525e-05	0.00433961
ENSMUSG00000030321	6	115810729	115838412	Efcab12	86.2234	-0.449749	0.102169	-4.402	1.07259e-05	0.00433961
ENSMUSG00000034427	11	115861612	115892603	Myo15b	9.96067	-0.555863	0.125895	-4.4153	1.00869e-05	0.00433961
ENSMUSG00000035266	5	100762145	100798598	Helq	280.234	-0.37161	0.0844704	-4.39929	1.08604e-05	0.00433961
ENSMUSG00000031883	8	104534700	104550343	Car7	331.358	-0.342369	0.0785555	-4.35831	1.31073e-05	0.0051184
ENSMUSG00000031842	8	70723720	70751186	Pde4c	58.3844	-0.524151	0.120562	-4.34755	1.37667e-05	0.00525644
ENSMUSG00000032985	11	25602763	26210763	5730522E02Rik	65.5515	-0.435296	0.100383	-4.33634	1.44873e-05	0.00541134
ENSMUSG00000004661	9	57790353	57836793	Arid3b	173.203	-0.501716	0.116128	-4.32038	1.55764e-05	0.00569434
ENSMUSG00000022948	16	93583457	93604063	Setd4	131.34	-0.361619	0.0838194	-4.31426	1.60136e-05	0.00573221
ENSMUSG00000022537	16	30511855	30550842	Tmem44	3161.42	-0.466657	0.108394	-4.30521	1.66831e-05	0.00584997
ENSMUSG00000036918	17	87282886	87381769	Ttc7	276.257	-0.346756	0.0808012	-4.29148	1.77489e-05	0.00609923
ENSMUSG00000024869	19	4000580	4005816	Nudt8	260.464	-0.298754	0.0698378	-4.27783	1.88726e-05	0.00619314
ENSMUSG00000041161	4	138895379	138913945	Otud3	222.725	-0.367538	0.0862191	-4.26284	2.01848e-05	0.00619314
ENSMUSG00000048142	5	33995984	34005916	Nat8l	12086.4	-0.307663	0.0719261	-4.27749	1.8901e-05	0.00619314
ENSMUSG00000058897	3	130180891	130599877	Col25a1	906.719	0.440107	0.10319	4.26501	1.99896e-05	0.00619314
ENSMUSG00000074782	13	91701665	91741872	4833422C13Rik	108.672	0.398789	0.0932963	4.27444	1.91621e-05	0.00619314
ENSMUSG00000100303	2	75138842	75322897	2600014E21Rik	58.1649	-0.495987	0.116176	-4.26928	1.96106e-05	0.00619314
ENSMUSG00000020836	11	77462411	77470484	Coro6	896.432	-0.481849	0.113685	-4.23847	2.25051e-05	0.0067839
ENSMUSG00000047428	17	46297421	46303271	Dlk2	564.374	-0.327583	0.0778275	-4.2091	2.56394e-05	0.00748385
ENSMUSG00000074652	2	155611212	155634307	Myh7b	333.082	-0.421872	0.100241	-4.20858	2.56982e-05	0.00748385
ENSMUSG00000020700	11	106084613	106155446	Map3k3	601.081	-0.235551	0.056091	-4.19944	2.67575e-05	0.00753758
ENSMUSG00000026630	1	191097847	191108945	Batf3	31.3046	-0.518818	0.123545	-4.19942	2.67601e-05	0.00753758
ENSMUSG00000089730	1	187125138	187127852	1700007P06Rik	14.7018	-0.54438	0.129937	-4.18958	2.79474e-05	0.00774503
ENSMUSG00000025138	11	120618372	120625240	Sirt7	885.069	-0.269833	0.0645036	-4.18322	2.87408e-05	0.00783849
ENSMUSG00000037243	11	58307069	58314627	Zfp692	438.747	-0.445952	0.10674	-4.17792	2.9419e-05	0.00789807
ENSMUSG00000022475	15	97792664	97844502	Hdac7	684.557	-0.451515	0.108596	-4.15777	3.21376e-05	0.00836648
ENSMUSG00000049265	5	30588170	30625270	Kcnk3	708.891	-0.278987	0.0670677	-4.15978	3.18558e-05	0.00836648
ENSMUSG00000031972	8	123891767	123894736	Acta1	286.935	-0.359471	0.0865858	-4.15162	3.30133e-05	0.00846619
ENSMUSG00000074899	2	120046157	120085772	Sptbn5	83.1099	-0.481469	0.117017	-4.11454	3.87957e-05	0.00980277
ENSMUSG00000026860	2	30344809	30359337	Sh3glb2	4464.07	-0.182193	0.0444406	-4.0997	4.13687e-05	0.00987218
ENSMUSG00000029009	4	148039077	148059551	Mthfr	663.295	-0.3618	0.0881036	-4.10653	4.01653e-05	0.00987218
ENSMUSG00000062296	9	111311739	111395774	Trank1	5734.87	-0.501483	0.12226	-4.10176	4.10016e-05	0.00987218
ENSMUSG00000078485	4	156221456	156228542	Plekhn1	88.8473	-0.516913	0.126033	-4.10141	4.10635e-05	0.00987218
ENSMUSG00000084862	17	25919089	25935745	Gm16278	27.9807	-0.494789	0.120953	-4.09076	4.29967e-05	0.0101201
ENSMUSG00000062372	5	30367066	30461932	Otof	419.82	-0.380486	0.0931559	-4.08439	4.41919e-05	0.0102609
ENSMUSG00000023051	15	102518192	102523676	Tarbp2	285.363	-0.338513	0.0830282	-4.07708	4.56042e-05	0.0104476
ENSMUSG00000029127	5	38189735	38220457	Zbtb49	177.638	-0.334562	0.0822926	-4.06552	4.79253e-05	0.0106814
ENSMUSG00000067597	X	100524838	100546144	Dgat2l6	19.6173	-0.530185	0.130498	-4.06279	4.84896e-05	0.0106814
ENSMUSG00000079056	2	127456498	127522094	Kcnip3	2294.28	-0.318969	0.0784311	-4.06687	4.76483e-05	0.0106814
ENSMUSG00000030590	7	29152511	29156234	Fam98c	893.149	-0.329503	0.0815785	-4.03909	5.36592e-05	0.0116705
ENSMUSG00000046561	3	126363827	126440374	Arsj	58.6598	0.500989	0.12451	4.0237	5.7292e-05	0.0123049
ENSMUSG00000029797	6	48448229	48501250	Sspo	46.506	-0.521682	0.130316	-4.00321	6.24895e-05	0.0130938
ENSMUSG00000082286	11	3125904	3131004	Pisd-ps1	260.369	-0.450826	0.112573	-4.00473	6.20878e-05	0.0130938
ENSMUSG00000012126	4	134102570	134127593	Ubxn11	303.457	-0.332408	0.0831829	-3.99611	6.4393e-05	0.0132826
ENSMUSG00000031145	X	7657260	7668186	Prickle3	39.9523	-0.442065	0.110752	-3.99147	6.56649e-05	0.0132826
ENSMUSG00000040287	10	127501686	127508823	Stac3	37.2824	-0.518056	0.129892	-3.98836	6.65313e-05	0.0132826
ENSMUSG00000044320	2	30794769	30803661	1700001O22Rik	164.675	-0.390794	0.0981136	-3.98308	6.80286e-05	0.0132826
ENSMUSG00000048332	3	53041528	53261679	Lhfp	715.042	0.25561	0.0641602	3.98393	6.77844e-05	0.0132826
ENSMUSG00000083534	17	36969195	36971396	H2-M6-ps	18.6613	-0.518122	0.129911	-3.98828	6.65536e-05	0.0132826
ENSMUSG00000024749	19	20783458	20954202	Tmc1	7.97172	-0.495405	0.125141	-3.95876	7.53383e-05	0.0144801
ENSMUSG00000026558	1	167222883	167285320	Uck2	821.366	-0.209778	0.0530124	-3.95716	7.58475e-05	0.0144801
ENSMUSG00000028197	3	145292472	145552011	Col24a1	126.894	-0.514147	0.130379	-3.94349	8.03057e-05	0.0145243
ENSMUSG00000050930	8	125669818	125673359	Map10	120.557	0.364499	0.092303	3.94894	7.84994e-05	0.0145243
ENSMUSG00000053113	11	117966079	117970047	Socs3	83.3478	-0.381321	0.0964687	-3.95279	7.7244e-05	0.0145243
ENSMUSG00000068117	15	82069997	82126811	Mei1	127.971	-0.44978	0.114014	-3.94496	7.98132e-05	0.0145243
ENSMUSG00000070564	7	45684022	45694556	Ntn5	91.5987	-0.463688	0.117572	-3.94386	8.01811e-05	0.0145243
ENSMUSG00000020467	11	28853204	28926743	Efemp1	401.879	0.366741	0.0931558	3.93685	8.25577e-05	0.0147761
ENSMUSG00000025867	13	54371349	54383917	Cplx2	44876.2	-0.414499	0.105418	-3.93195	8.42611e-05	0.0149255
ENSMUSG00000021495	13	55539319	55571120	Fam193b	1444.8	-0.41724	0.106265	-3.92643	8.6216e-05	0.0149633
ENSMUSG00000039349	1	184871926	184883218	C130074G19Rik	1566.63	-0.374498	0.0953352	-3.92822	8.55769e-05	0.0149633
ENSMUSG00000035673	10	80057416	80102698	Sbno2	311.826	-0.326089	0.0831141	-3.92339	8.73132e-05	0.0150022
ENSMUSG00000015745	3	95988429	95996001	Plekho1	1228.28	-0.314905	0.080347	-3.9193	8.88048e-05	0.0151074
ENSMUSG00000061589	10	80755206	80795461	Dot1l	1287.29	-0.418283	0.107031	-3.90807	9.30366e-05	0.0156721
ENSMUSG00000034771	10	81574561	81590845	Tle2	526.693	-0.422401	0.108413	-3.89623	9.77004e-05	0.0162979
ENSMUSG00000041215	16	20141063	20232573	Yeats2	571.34	-0.291429	0.0751614	-3.87738	0.000105587	0.0174442
ENSMUSG00000043439	11	97627389	97629702	E130012A19Rik	4225.91	-0.386769	0.0998897	-3.87196	0.000107962	0.0176666
ENSMUSG00000044349	2	158375638	158386145	Snhg11	26784.9	-0.486241	0.1259	-3.86212	0.000112406	0.0180501
ENSMUSG00000075271	2	75978247	75981967	Ttc30a1	167.304	0.360751	0.0933767	3.86339	0.000111824	0.0180501
ENSMUSG00000029862	6	42286685	42315756	Clcn1	55.7439	-0.496094	0.128599	-3.85767	0.000114475	0.0181464
ENSMUSG00000038354	3	96670131	96691009	Ankrd35	312.693	-0.344186	0.089253	-3.8563	0.000115118	0.0181464
ENSMUSG00000079037	2	131909928	131938429	Prnp	21265.8	0.218009	0.0566627	3.84748	0.000119338	0.0186407
ENSMUSG00000022565	15	76170974	76232574	Plec	3993.64	-0.337459	0.0880801	-3.83128	0.000127481	0.0197331
ENSMUSG00000008496	7	25087344	25159922	Pou2f2	233.5	-0.405005	0.105829	-3.82699	0.000129721	0.0199006
ENSMUSG00000035382	9	45906569	45929692	Pcsk7	427.743	-0.234185	0.0612507	-3.82338	0.000131637	0.0200158
ENSMUSG00000001249	7	31098725	31115290	Hpn	18.3679	-0.490171	0.12835	-3.81902	0.000133984	0.0200183
ENSMUSG00000028871	4	124986430	125009099	Rspo1	420.026	-0.396701	0.103843	-3.82018	0.000133354	0.0200183
ENSMUSG00000014852	2	26973416	27009628	Adamts13	73.2162	-0.43849	0.115316	-3.80249	0.000143248	0.021218
ENSMUSG00000025223	19	46032593	46045214	Ldb1	2225.92	-0.177237	0.0467312	-3.79269	0.000149025	0.0214628
ENSMUSG00000028860	4	133253090	133263113	Sytl1	141.915	-0.39744	0.104842	-3.79084	0.000150138	0.0214628
ENSMUSG00000072769	5	108369858	108378239	Gm10419	1130.5	-0.330042	0.0870824	-3.78999	0.000150652	0.0214628
ENSMUSG00000085207	11	119935803	119942698	Gm11767	64.9087	-0.426895	0.112532	-3.79355	0.000148507	0.0214628
ENSMUSG00000086075	5	117389139	117393498	Gm15728	128.234	-0.333774	0.0880861	-3.78918	0.000151146	0.0214628
ENSMUSG00000022594	15	74747852	74753046	Lynx1	12182.2	-0.330838	0.0874733	-3.78216	0.000155472	0.0216936
ENSMUSG00000050711	1	79434669	79440120	Scg2	5381.75	0.403548	0.106662	3.78343	0.000154685	0.0216936
ENSMUSG00000087259	11	113043895	113201838	2610035D17Rik	362.84	0.333075	0.088105	3.78043	0.00015656	0.0216936
ENSMUSG00000102302	1	165230371	165235125	RP23-187M7.5	58.1753	-0.478079	0.126716	-3.77284	0.000161399	0.0221852
ENSMUSG00000024660	19	9872297	9899533	Incenp	385.435	-0.337145	0.0895299	-3.76573	0.000166065	0.0222916
ENSMUSG00000035545	7	4137039	4148173	Leng8	3981.99	-0.455689	0.120914	-3.76869	0.000164106	0.0222916
ENSMUSG00000052752	17	24508562	24527938	Traf7	1099.88	-0.201655	0.0535327	-3.76695	0.000165252	0.0222916
ENSMUSG00000053093	14	54970688	54994634	Myh7	122.942	-0.463302	0.123246	-3.75917	0.000170479	0.0227067
ENSMUSG00000074489	3	88368616	88372743	Bglap3	17.4748	-0.473631	0.126576	-3.74185	0.000182669	0.0241432
ENSMUSG00000027358	2	133552159	133562885	Bmp2	149.188	0.396545	0.10611	3.73712	0.000186143	0.0244146
ENSMUSG00000026927	2	26382802	26389316	Sdccag3	2000.91	-0.250585	0.067184	-3.72984	0.000191604	0.0245682
ENSMUSG00000030123	6	115954811	115995005	Plxnd1	2631.43	-0.391293	0.104827	-3.73273	0.000189413	0.0245682
ENSMUSG00000047139	10	43579169	43584262	Cd24a	267.102	0.438673	0.117591	3.7305	0.000191102	0.0245682
ENSMUSG00000019768	10	4611593	5005614	Esr1	66.8039	0.424858	0.113972	3.72773	0.000193214	0.0245911
ENSMUSG00000051864	15	86214459	86498503	Tbc1d22a	1084.75	-0.243748	0.0655113	-3.72071	0.000198664	0.0249873
ENSMUSG00000098051	2	180894105	180895220	Gm27032	261.53	-0.431599	0.116022	-3.71998	0.000199235	0.0249873
ENSMUSG00000034098	3	76074270	76710019	Fstl5	481.445	0.442131	0.119302	3.70598	0.000210572	0.0262177
ENSMUSG00000027356	2	132904389	132945906	Fermt1	14.0604	0.404075	0.10946	3.69153	0.000222909	0.0275541
ENSMUSG00000039097	19	29331170	29334670	Rln1	31.4909	0.480642	0.130586	3.68066	0.000232629	0.0285502
ENSMUSG00000020781	11	115814724	115823094	Tsen54	220.087	-0.275888	0.0750475	-3.67617	0.000236759	0.0288511
ENSMUSG00000031492	8	27368711	27399729	Chrnb3	50.6265	0.473759	0.12915	3.66829	0.000244178	0.029469
ENSMUSG00000033722	1	155212471	155244444	BC034090	256.996	-0.365892	0.0998238	-3.66538	0.000246976	0.029469
ENSMUSG00000070713	8	72304118	72305276	Gm10282	32.3951	0.463658	0.126478	3.66592	0.00024645	0.029469
ENSMUSG00000029389	5	124552864	124569660	Ddx55	460.73	-0.193112	0.0527357	-3.66187	0.000250376	0.0296687
ENSMUSG00000030315	6	114860628	114969994	Vgll4	938.538	-0.245376	0.0671023	-3.65675	0.000255431	0.0300604
ENSMUSG00000016356	2	180986535	181017540	Col20a1	102.695	-0.467595	0.128258	-3.64573	0.000266635	0.0309549
ENSMUSG00000022096	14	70552212	70573548	Hr	1342.67	-0.367865	0.100887	-3.64629	0.000266055	0.0309549
ENSMUSG00000024098	17	65923066	65951187	Twsg1	876.614	0.208509	0.0572868	3.63973	0.000272925	0.0309869
ENSMUSG00000032890	4	120854816	120896579	Rims3	8900.17	-0.344474	0.0946737	-3.63854	0.000274193	0.0309869
ENSMUSG00000032968	1	75507077	75510366	Inha	345.337	-0.395182	0.108709	-3.63523	0.000277732	0.0309869
ENSMUSG00000045689	18	37307455	37311172	Pcdhb4	68.6062	0.428203	0.117697	3.63817	0.000274579	0.0309869
ENSMUSG00000074971	2	110360917	110363183	Fibin	106.794	0.441909	0.121553	3.63554	0.000277399	0.0309869
ENSMUSG00000085565	5	147949882	147957166	Gm15721	185.132	-0.365783	0.100401	-3.64321	0.000269263	0.0309869
ENSMUSG00000028600	4	108014791	108096445	Podn	78.2352	-0.391641	0.10785	-3.63136	0.000281929	0.0312523
ENSMUSG00000006215	4	141444654	141467930	Zbtb17	849.059	-0.269535	0.0743275	-3.62631	0.000287495	0.0312642
ENSMUSG00000019194	7	31116524	31126945	Scn1b	13680.4	-0.251226	0.069272	-3.62665	0.00028712	0.0312642
ENSMUSG00000036964	11	58954685	58973098	Trim17	117.2	-0.35262	0.0972172	-3.62713	0.000286585	0.0312642
ENSMUSG00000020937	11	103070304	103101658	Plcd3	760.017	-0.341515	0.0944678	-3.61515	0.000300174	0.0314667
ENSMUSG00000024186	17	26202951	26211324	Rgs11	709.951	-0.449017	0.124183	-3.61576	0.00029947	0.0314667
ENSMUSG00000027330	2	131186949	131198497	Cdc25b	407.94	-0.330734	0.0912925	-3.6228	0.000291434	0.0314667
ENSMUSG00000037579	15	99224976	99242817	Kcnh3	5409.14	-0.390719	0.107905	-3.62094	0.000293531	0.0314667
ENSMUSG00000041708	15	83779467	83858494	Mpped1	7008.97	-0.295393	0.081713	-3.615	0.000300346	0.0314667
ENSMUSG00000086118	2	156609206	156613422	Gm14169	111.685	-0.369219	0.102034	-3.61858	0.00029622	0.0314667
ENSMUSG00000041653	15	84167816	84189512	Pnpla3	198.53	-0.408077	0.113094	-3.60831	0.000308201	0.032094
ENSMUSG00000045409	17	36258873	36272247	Trim39	650.365	-0.250004	0.0694652	-3.59899	0.000319459	0.0330659
ENSMUSG00000037762	10	70245100	70285968	Slc16a9	130.332	0.393792	0.109648	3.59141	0.00032889	0.0338383
ENSMUSG00000031959	8	111448784	111522107	Wdr59	720.279	0.1616	0.0450234	3.58925	0.000331625	0.0339165
ENSMUSG00000009145	6	83057844	83067210	Dqx1	15.1807	-0.466495	0.13027	-3.581	0.000342285	0.034512
ENSMUSG00000025473	7	139978932	139992562	Adam8	48.9081	-0.466671	0.130344	-3.58029	0.000343207	0.034512
ENSMUSG00000036904	18	9212856	9216201	Fzd8	93.0827	0.363947	0.101745	3.57705	0.00034749	0.034512
ENSMUSG00000059921	3	141465564	141834924	Unc5c	681.44	0.282005	0.0788177	3.57794	0.00034631	0.034512
ENSMUSG00000073678	1	54472994	54557684	Pgap1	774.263	0.319749	0.0893774	3.57751	0.000346878	0.034512
ENSMUSG00000026632	1	191045826	191062932	Tatdn3	293.603	-0.303934	0.0850477	-3.57369	0.000351988	0.0347578
ENSMUSG00000028979	4	148602554	148615499	Masp2	57.1224	-0.456918	0.128005	-3.56954	0.000357614	0.0351116
ENSMUSG00000028886	4	132638987	132724765	Eya3	900.66	-0.195521	0.0548226	-3.56642	0.00036189	0.0351769
ENSMUSG00000056413	5	139271876	139325622	Adap1	7382.36	-0.212206	0.0595069	-3.56607	0.000362374	0.0351769
ENSMUSG00000024304	18	16588877	16809246	Cdh2	2229.23	0.221456	0.0621897	3.56098	0.000369467	0.0354647
ENSMUSG00000028838	4	134356372	134383850	Extl1	2375.2	-0.282039	0.079183	-3.56187	0.000368227	0.0354647
ENSMUSG00000051379	2	140650914	140671469	Flrt3	723.788	0.374421	0.105237	3.55789	0.00037384	0.0354879
ENSMUSG00000097840	5	67427680	67437990	Gm26756	10.6352	-0.447755	0.125835	-3.55826	0.00037332	0.0354879
ENSMUSG00000043923	9	44410160	44418003	Ccdc84	203.028	-0.397185	0.111772	-3.55354	0.000380078	0.0355485
ENSMUSG00000049577	8	122282141	122337251	Zfpm1	1856.96	-0.392973	0.110573	-3.55398	0.000379454	0.0355485
ENSMUSG00000079645	12	84922542	84923512	Gm17193	21.642	-0.462961	0.130297	-3.55312	0.000380685	0.0355485
ENSMUSG00000023473	9	108826320	108852969	Celsr3	1895.33	-0.381417	0.107579	-3.54545	0.000391939	0.0364016
ENSMUSG00000072647	5	121518576	121521695	Adam1a	49.0477	-0.449717	0.126921	-3.54329	0.000395167	0.0365041
ENSMUSG00000042641	1	153779381	153844142	Rgsl1	43.1015	-0.435683	0.123085	-3.5397	0.000400586	0.036611
ENSMUSG00000097903	14	120384263	120388985	Gm26679	26.7502	-0.435595	0.123033	-3.54048	0.0003994	0.036611
ENSMUSG00000094840	5	137208813	137212389	A630081J09Rik	89.3061	-0.458581	0.129613	-3.53807	0.000403061	0.0366423
ENSMUSG00000022076	14	96105259	96519102	Klhl1	133.477	0.401809	0.113833	3.52982	0.000415837	0.0372131
ENSMUSG00000025576	11	118489762	118911597	Rbfox3	6205.73	-0.267118	0.0756444	-3.53124	0.000413623	0.0372131
ENSMUSG00000027932	3	90385239	90389938	Slc27a3	77.5595	0.37108	0.10511	3.5304	0.000414932	0.0372131
ENSMUSG00000023345	9	106281061	106350521	Poc1a	398.324	-0.301425	0.085437	-3.52804	0.000418649	0.0372706
ENSMUSG00000004896	3	87922601	87930717	Rrnad1	520.252	-0.248276	0.0706248	-3.51542	0.000439054	0.0379766
ENSMUSG00000016624	15	84785381	84856049	Phf21b	294.076	-0.409627	0.116458	-3.51739	0.000435805	0.0379766
ENSMUSG00000021219	12	82616925	83162056	Rgs6	2167.85	-0.340695	0.0970137	-3.51182	0.000445044	0.0379766
ENSMUSG00000026409	1	130689182	130729253	Pfkfb2	555.888	-0.240638	0.0685226	-3.5118	0.000445086	0.0379766
ENSMUSG00000027420	2	143826528	143863173	Bfsp1	43.6655	0.442945	0.126339	3.506	0.000454898	0.0379766
ENSMUSG00000028641	4	119232915	119248975	Lepre1	169.923	-0.266312	0.075949	-3.50645	0.00045412	0.0379766
ENSMUSG00000030905	7	120186380	120202111	Crym	1877.88	0.429602	0.122487	3.50731	0.000452655	0.0379766
ENSMUSG00000042810	6	48395586	48419855	Krba1	936.919	-0.264481	0.0753065	-3.51206	0.000444642	0.0379766
ENSMUSG00000050592	2	32050055	32084857	Fam78a	139.206	-0.345361	0.0983137	-3.51285	0.00044333	0.0379766
ENSMUSG00000051323	X	133582860	133688987	Pcdh19	1030.46	0.363372	0.10365	3.50576	0.000455312	0.0379766
ENSMUSG00000074733	19	61053840	61140840	5830428H23Rik	753.87	-0.355246	0.101236	-3.50909	0.000449635	0.0379766
ENSMUSG00000075273	2	75935849	75938585	Ttc30b	446.832	0.340765	0.0969266	3.5157	0.00043859	0.0379766
ENSMUSG00000097697	7	67784725	67803496	4833412C05Rik	29.0633	-0.434824	0.123544	-3.5196	0.000432202	0.0379766
ENSMUSG00000086291	5	34211810	34213802	Gm15513	36.3407	-0.426442	0.121865	-3.49929	0.000466495	0.0387214
ENSMUSG00000001802	7	35200027	35215370	Lrp3	2221.72	-0.193083	0.055233	-3.49578	0.000472672	0.0390455
ENSMUSG00000029714	5	137518880	137527934	Gigyf1	1289.43	-0.29093	0.0833655	-3.48981	0.000483367	0.0395913
ENSMUSG00000095742	JH584295.1	66	1479	Cd99	634.509	-0.260457	0.0746396	-3.48952	0.000483888	0.0395913
ENSMUSG00000026240	1	86582904	86609375	Cops7b	530.089	-0.173098	0.049678	-3.48441	0.000493229	0.0401643
ENSMUSG00000026939	2	25620067	25622005	Tmem141	1031.9	-0.205024	0.0589503	-3.47791	0.000505343	0.0407643
ENSMUSG00000052563	11	51650954	51657681	D930048N14Rik	71.5899	-0.40124	0.115361	-3.47814	0.000504913	0.0407643
ENSMUSG00000041025	4	139530548	139620382	Iffo2	467.308	-0.236089	0.0679343	-3.47525	0.000510373	0.0409777
ENSMUSG00000034648	6	107529726	107570228	Lrrn1	1648.83	0.353692	0.101893	3.47122	0.000518108	0.0414053
ENSMUSG00000019737	7	30314807	30319046	Syne4	66.0235	-0.447663	0.129351	-3.46084	0.00053849	0.0426692
ENSMUSG00000021758	13	112598333	112652310	Ddx4	191.53	0.448674	0.12965	3.46064	0.00053889	0.0426692
ENSMUSG00000006471	2	25244821	25256022	Ndor1	728.409	-0.261649	0.0757165	-3.45563	0.000549001	0.042683
ENSMUSG00000036281	2	26362765	26380653	Snapc4	881.171	-0.362827	0.104969	-3.45651	0.000547209	0.042683
ENSMUSG00000078490	4	155409190	155466823	C030017K20Rik	420.957	-0.278355	0.0805279	-3.45662	0.000546992	0.042683
ENSMUSG00000079104	12	57230412	57239882	Prps1l3	259.439	0.26798	0.0774919	3.45816	0.000543869	0.042683
ENSMUSG00000070002	8	70539675	70592858	Ell	447.241	-0.205645	0.0596232	-3.44907	0.000562519	0.043537
ENSMUSG00000027459	2	151969398	151980219	Fam110a	139.918	0.312726	0.0907079	3.44761	0.000565562	0.0435762
ENSMUSG00000042532	19	42247574	42270348	Golga7b	5627.33	-0.239917	0.0697741	-3.43848	0.000584986	0.0448716
ENSMUSG00000037703	2	130632839	130642803	Lzts3	6860.6	-0.310681	0.0904172	-3.43608	0.000590197	0.0450701
ENSMUSG00000026812	2	28641228	28691167	Tsc1	1741.25	-0.183457	0.0534517	-3.4322	0.000598713	0.0455176
ENSMUSG00000048756	10	42181841	42276755	Foxo3	2780.71	-0.268	0.0781112	-3.431	0.000601356	0.0455176
ENSMUSG00000103436	X	7558602	7605381	RP23-135F22.6	33.8299	-0.446445	0.130187	-3.42927	0.0006052	0.0456077
ENSMUSG00000001100	11	78512193	78522736	Poldip2	4038.02	-0.135583	0.0396058	-3.42332	0.000618617	0.0460133
ENSMUSG00000038860	2	32986224	33131654	Garnl3	2531.13	-0.288102	0.0841384	-3.42415	0.000616736	0.0460133
ENSMUSG00000096780	17	6438524	6467022	Tmem181b-ps	1793.12	-0.403612	0.117841	-3.42506	0.000614658	0.0460133
ENSMUSG00000025409	10	127281956	127289018	Mbd6	963.107	-0.356385	0.104218	-3.41962	0.000627096	0.0464429
ENSMUSG00000024076	17	78508063	78627409	Vit	60.1686	0.444442	0.130117	3.41573	0.000636123	0.0466336
ENSMUSG00000028700	4	116123840	116159849	Pomgnt1	2722.72	-0.156529	0.0458219	-3.41604	0.000635396	0.0466336
ENSMUSG00000090086	5	123133723	123141666	AI480526	607.37	-0.428504	0.125477	-3.415	0.000637812	0.0466336
ENSMUSG00000049739	7	127876796	127885996	Zfp646	646.595	-0.220958	0.0647311	-3.41347	0.000641409	0.0466978
ENSMUSG00000042564	15	79609576	79658956	Fam227a	136.749	-0.403217	0.118264	-3.40946	0.000650924	0.0471907
ENSMUSG00000025213	19	45075241	45079289	Kazald1	141.94	-0.334299	0.0981413	-3.4063	0.000658495	0.04734
ENSMUSG00000033249	8	105269801	105275845	Hsf4	449.214	-0.228018	0.0669286	-3.40689	0.000657073	0.04734
ENSMUSG00000022620	15	89472476	89477425	Arsa	802.751	0.219017	0.0643797	3.40196	0.000669038	0.0474142
ENSMUSG00000039195	2	32377097	32381938	1110008P14Rik	4268.54	-0.259562	0.076295	-3.40209	0.000668732	0.0474142
ENSMUSG00000051920	15	43020811	43170818	Rspo2	391.795	0.417699	0.122804	3.40134	0.000670566	0.0474142
ENSMUSG00000070866	2	82053222	82259879	Zfp804a	390.797	0.280495	0.0824251	3.40302	0.000666442	0.0474142
ENSMUSG00000006241	9	21927471	21935872	Ccdc159	220.515	-0.317248	0.093343	-3.39873	0.000676988	0.0475242
ENSMUSG00000097545	14	64587331	64593961	A930011O12Rik	2750.86	-0.427891	0.125912	-3.39833	0.00067798	0.0475242
ENSMUSG00000097767	5	112213228	112229395	Miat	5739.69	-0.436493	0.12848	-3.39735	0.000680418	0.0475242
ENSMUSG00000085167	11	24076559	24077367	Gm12063	13.0432	-0.440885	0.129991	-3.39164	0.000694748	0.0483286
ENSMUSG00000019464	8	83666833	83672753	Ptger1	44.5422	-0.376223	0.111096	-3.38645	0.00070802	0.0486608
ENSMUSG00000054717	8	57511843	57515999	Hmgb2	203.273	0.360357	0.106386	3.38727	0.00070592	0.0486608
ENSMUSG00000092981	17	23823291	23823369	Mir5125	105.043	-0.440107	0.129878	-3.38861	0.000702477	0.0486608
ENSMUSG00000006307	7	30568858	30588726	Kmt2b	1386.77	-0.247568	0.0731639	-3.38374	0.000715058	0.0489487
ENSMUSG00000028164	3	135485611	135571404	Manba	269.989	0.251644	0.0744059	3.38205	0.000719467	0.0490551
ENSMUSG00000102411	9	72728140	72730888	RP23-461P14.1	47.4355	-0.440362	0.130389	-3.3773	0.000731999	0.0497123
ENSMUSG00000013033	8	83900105	83941954	Lphn1	17439.9	-0.304705	0.090382	-3.3713	0.000748136	0.0505743
ENSMUSG00000033032	18	61730261	61786702	Afap1l1	651.589	-0.257359	0.0763829	-3.36933	0.000753522	0.0505743
ENSMUSG00000097392	5	104525735	104554211	D930016D06Rik	348.019	-0.314944	0.0934623	-3.36975	0.000752373	0.0505743
ENSMUSG00000018740	11	68968131	68974365	Slc25a35	163.447	-0.293021	0.087083	-3.36484	0.000765881	0.0506564
ENSMUSG00000024136	17	24440081	24443105	Dnase1l2	88.1756	-0.43849	0.130325	-3.3646	0.000766538	0.0506564
ENSMUSG00000026207	1	75375297	75432320	Speg	4303.55	-0.344966	0.102449	-3.36721	0.000759316	0.0506564
ENSMUSG00000099784	1	42750712	42752881	Gm28525	73.8456	-0.332118	0.0986589	-3.36632	0.000761775	0.0506564
ENSMUSG00000022095	14	70583296	70599835	Fam160b2	1221.35	-0.266838	0.0794172	-3.35995	0.000779569	0.0513201
ENSMUSG00000039079	8	122356967	122360746	Trhr2	50.366	-0.429595	0.128165	-3.35189	0.000802612	0.0526354
ENSMUSG00000030089	6	90604725	90646412	Slc41a3	108.69	0.305985	0.0913783	3.34855	0.000812356	0.0530719
ENSMUSG00000020216	10	80808496	80813498	Jsrp1	127.736	-0.332315	0.099421	-3.3425	0.000830268	0.0532376
ENSMUSG00000021182	12	100912700	101028983	Ccdc88c	535.287	-0.34203	0.102329	-3.34246	0.000830385	0.0532376
ENSMUSG00000021493	13	55495795	55513676	Pdlim7	1100.15	-0.206202	0.0616441	-3.34504	0.000822701	0.0532376
ENSMUSG00000032855	17	24549950	24596514	Pkd1	2391.57	-0.329736	0.0986052	-3.344	0.000825786	0.0532376
ENSMUSG00000036295	12	41451673	41485751	Lrrn3	1504.79	0.34186	0.102223	3.34425	0.000825062	0.0532376
ENSMUSG00000035576	2	162943472	162974522	L3mbtl1	219.283	-0.400575	0.119934	-3.33996	0.000837906	0.05352
ENSMUSG00000001105	11	78536361	78541737	Ift20	2593.57	-0.215573	0.0646329	-3.33534	0.000851943	0.0535381
ENSMUSG00000027540	2	167932057	167979385	Ptpn1	1635.92	-0.30466	0.0913591	-3.33475	0.000853767	0.0535381
ENSMUSG00000034730	15	74516195	74589465	Bai1	9597.44	-0.192353	0.0576624	-3.33585	0.000850395	0.0535381
ENSMUSG00000040940	7	24902912	24926592	Arhgef1	1014.77	-0.321042	0.0962629	-3.33505	0.000852838	0.0535381
ENSMUSG00000045319	2	6097607	6130211	Proser2	202.57	-0.376	0.112712	-3.33592	0.000850179	0.0535381
ENSMUSG00000090031	1	6209866	6215293	4732440D04Rik	99.3704	-0.366978	0.110172	-3.33097	0.000865438	0.0538984
ENSMUSG00000097042	8	22480291	22483330	Gm17491	46.9041	-0.430268	0.129176	-3.33086	0.000865787	0.0538984
ENSMUSG00000036422	14	79766775	79771312	Pcdh8	854.918	0.383895	0.115376	3.32733	0.000876822	0.0543883
ENSMUSG00000034810	2	66673425	66784914	Scn7a	116.811	0.410974	0.12378	3.3202	0.000899541	0.0553975
ENSMUSG00000039199	8	105472481	105484350	Zdhhc1	890.56	-0.272277	0.0819942	-3.32068	0.000897987	0.0553975
ENSMUSG00000005899	16	17619354	17644828	Smpd4	1111.27	-0.315797	0.0953182	-3.31309	0.000922724	0.0558248
ENSMUSG00000020917	11	100476353	100528000	Acly	4831.31	0.181766	0.0548181	3.3158	0.000913825	0.0558248
ENSMUSG00000026787	2	22622205	22693874	Gad2	4188.06	0.284707	0.0858858	3.31495	0.00091658	0.0558248
ENSMUSG00000029370	5	90603076	90640487	Rassf6	21.3643	0.427065	0.128832	3.31491	0.000916736	0.0558248
ENSMUSG00000079681	9	21062393	21067093	Zglp1	27.8125	-0.431435	0.130215	-3.31325	0.000922189	0.0558248
ENSMUSG00000052512	7	48908716	49610090	Nav2	1331.09	-0.321433	0.0970876	-3.31075	0.000930449	0.0560947
ENSMUSG00000027184	2	103762941	103797649	Caprin1	5966.76	0.224864	0.0679444	3.30953	0.000934531	0.0561254
ENSMUSG00000035355	11	100740376	100759942	Kcnh4	373.151	-0.412306	0.124725	-3.30573	0.000947291	0.0561254
ENSMUSG00000048376	13	95601804	95618459	F2r	237.354	0.308042	0.0931833	3.30576	0.000947193	0.0561254
ENSMUSG00000048445	11	120826529	120932872	Ccdc57	137.765	-0.311938	0.094343	-3.30642	0.000944969	0.0561254
ENSMUSG00000072487	15	73761410	73839699	Mroh5	52.3791	-0.396082	0.119756	-3.30742	0.000941602	0.0561254
ENSMUSG00000024969	19	7275396	7341860	Mark2	3243.26	-0.206365	0.0624703	-3.30341	0.000955181	0.0563984
ENSMUSG00000022828	16	37509790	37539789	Gtf2e1	531.898	0.210447	0.0637473	3.30126	0.000962515	0.0566368
ENSMUSG00000041488	19	11775119	11819403	Stx3	652.243	-0.26416	0.0800703	-3.2991	0.000969965	0.0567749
ENSMUSG00000093910	5	143287755	143292356	Zfp853	170.527	-0.381017	0.115506	-3.29866	0.000971472	0.0567749
ENSMUSG00000025145	11	120713925	120721128	Lrrc45	765.465	-0.382616	0.116028	-3.29762	0.000975075	0.0567923
ENSMUSG00000020674	12	29938036	30017658	Pxdn	1329.91	-0.311885	0.0947832	-3.29051	0.00100004	0.0576132
ENSMUSG00000023009	15	99422035	99457748	Nckap5l	501.873	-0.276228	0.0839177	-3.29166	0.000995993	0.0576132
ENSMUSG00000026278	1	93685660	93695764	Bok	2039.95	0.256208	0.0779238	3.28792	0.00100929	0.0576132
ENSMUSG00000040139	7	137375574	137410762	9430038I01Rik	113.556	-0.297794	0.0905385	-3.28914	0.00100493	0.0576132
ENSMUSG00000048040	X	135993824	135995355	Arxes2	1054.93	0.295249	0.0897152	3.29095	0.00099849	0.0576132
ENSMUSG00000089736	8	4248214	4251423	Tgfbr3l	38.083	-0.424464	0.12908	-3.28839	0.00100763	0.0576132
ENSMUSG00000027257	2	91255954	91264679	Pacsin3	946.063	-0.284409	0.0865859	-3.2847	0.0010209	0.0576336
ENSMUSG00000039205	2	32352327	32380970	Ciz1	1031.9	-0.278895	0.0848673	-3.28625	0.0010153	0.0576336
ENSMUSG00000054874	19	5664635	5688908	Pcnxl3	1436.54	-0.202527	0.0616977	-3.28256	0.00102868	0.0576336
ENSMUSG00000055540	16	59653483	60605531	Epha6	327.048	0.36657	0.111652	3.28315	0.00102655	0.0576336
ENSMUSG00000087042	11	97519612	97521895	Gm11611	134.125	-0.392391	0.119436	-3.28536	0.00101853	0.0576336
ENSMUSG00000097814	1	96871126	96881234	Panct2	139.893	-0.36896	0.11241	-3.28226	0.00102977	0.0576336
ENSMUSG00000052921	11	68943155	68957480	Arhgef15	631.038	-0.217829	0.0664685	-3.27718	0.00104851	0.0584917
ENSMUSG00000037940	8	81342556	82125036	Inpp4b	215.202	0.29623	0.0904494	3.27509	0.00105629	0.0585455
ENSMUSG00000096952	8	121091628	121094858	Gm26572	158.091	-0.379677	0.115904	-3.27579	0.00105369	0.0585455
ENSMUSG00000038760	15	44196135	44235912	Trhr	113.349	0.425045	0.129854	3.27327	0.00106312	0.0587348
ENSMUSG00000032175	9	21104069	21127346	Tyk2	379.737	-0.327791	0.100187	-3.2718	0.00106864	0.0588504
ENSMUSG00000033585	7	62348277	62349928	Ndn	6644.06	0.32685	0.099965	3.26965	0.00107682	0.0591118
ENSMUSG00000065475	13	63300700	63300796	Mir27b	10.1668	-0.40412	0.123687	-3.26728	0.00108587	0.0594186
ENSMUSG00000021109	12	73901375	73947530	Hif1a	2246.07	0.24851	0.0761241	3.26454	0.00109642	0.0598055
ENSMUSG00000040177	7	131342718	131362698	2310057M21Rik	419.648	0.254939	0.0781741	3.26117	0.00110955	0.0599333
ENSMUSG00000072893	11	59505662	59513647	4933439C10Rik	645.836	-0.356231	0.109261	-3.26036	0.00111272	0.0599333
ENSMUSG00000090290	8	126426652	126475065	Gm17296	116.693	-0.293532	0.0900056	-3.26127	0.00110915	0.0599333
ENSMUSG00000101299	1	42261855	42262253	Gm28175	9.00847	-0.410225	0.125735	-3.26262	0.00110386	0.0599333
ENSMUSG00000074340	3	105973711	105987423	Ovgp1	69.5759	-0.414597	0.127261	-3.25786	0.00112256	0.0602746
ENSMUSG00000055833	1	191886130	191907527	1700034H15Rik	81.6993	-0.325209	0.0998545	-3.25683	0.00112663	0.0603046
ENSMUSG00000004642	5	33634952	33652574	Slbp	590.453	0.257769	0.0792092	3.25429	0.00113678	0.0604708
ENSMUSG00000025480	7	140777229	140787854	Syce1	12.4463	0.410274	0.126055	3.25471	0.00113506	0.0604708
ENSMUSG00000041477	6	119175253	119221616	Dcp1b	389.474	-0.246195	0.0756984	-3.25231	0.00114472	0.0605188
ENSMUSG00000085278	4	117883621	117885995	Gm12841	49.2362	-0.386494	0.11883	-3.25248	0.00114401	0.0605188
ENSMUSG00000079511	6	83101617	83109939	Ccdc142	143.386	-0.324446	0.100066	-3.24233	0.00118556	0.0624857
ENSMUSG00000075555	15	79166041	79227524	Gm10863	36.9524	-0.403816	0.124612	-3.24058	0.00119285	0.0626777
ENSMUSG00000053411	15	79915807	79971119	Cbx7	1866.55	-0.21505	0.0663818	-3.2396	0.00119699	0.0627035
ENSMUSG00000024846	19	5344705	5349574	Cst6	308.364	-0.295536	0.0913407	-3.23553	0.00121416	0.0632171
ENSMUSG00000025950	1	65158616	65186500	Idh1	1514.88	0.195386	0.0603837	3.23574	0.00121327	0.0632171
ENSMUSG00000030170	6	119432531	119544347	Wnt5b	50.2843	0.366854	0.113491	3.23244	0.00122739	0.0635209
ENSMUSG00000040061	2	118707517	118728438	Plcb2	93.8835	-0.358085	0.110766	-3.23281	0.0012258	0.0635209
ENSMUSG00000034353	1	91179822	91225196	Ramp1	3840.94	-0.157743	0.0488708	-3.22776	0.00124763	0.0636182
ENSMUSG00000038126	5	124250959	124327972	Mphosph9	559.598	-0.274904	0.0851695	-3.22773	0.00124778	0.0636182
ENSMUSG00000040710	1	95587682	95667571	St8sia4	554.643	0.256143	0.0793196	3.22926	0.00124113	0.0636182
ENSMUSG00000070000	8	71708387	71725716	Fcho1	2298.22	-0.301792	0.0934658	-3.22891	0.00124264	0.0636182
ENSMUSG00000101122	1	55066264	55067069	Gm17971	11.9022	-0.413185	0.127926	-3.22988	0.00123844	0.0636182
ENSMUSG00000031389	X	73891442	73921870	Arhgap4	96.9858	-0.357599	0.110821	-3.22681	0.00125179	0.0636338
ENSMUSG00000048997	3	108202222	108210934	Atxn7l2	462.061	-0.309584	0.0959909	-3.22514	0.00125911	0.0638171
ENSMUSG00000051166	12	98786604	98901484	Eml5	1241.51	-0.366473	0.113857	-3.21873	0.00128761	0.0650696
ENSMUSG00000035248	13	59771879	59823147	Zcchc6	1551.89	-0.198265	0.0616911	-3.21384	0.00130972	0.0658855
ENSMUSG00000058498	4	152307019	152318993	Rnf207	129.04	-0.384043	0.119511	-3.21347	0.00131142	0.0658855
ENSMUSG00000022707	16	70313949	70569716	Gbe1	381.037	0.238512	0.0743088	3.20974	0.00132854	0.0661425
ENSMUSG00000038884	9	20868642	20874307	A230050P20Rik	1402.23	-0.208733	0.0651074	-3.20598	0.00134602	0.0661425
ENSMUSG00000039275	11	121259990	121309896	Foxk2	3991.87	-0.205395	0.0640718	-3.2057	0.00134733	0.0661425
ENSMUSG00000056870	1	44551511	44796838	Gulp1	252.374	0.279799	0.0872514	3.20682	0.00134213	0.0661425
ENSMUSG00000061028	7	19581044	19604468	Clasrp	828.947	-0.334652	0.104323	-3.20783	0.00133741	0.0661425
ENSMUSG00000088119	11	118180941	118181035	Gm24060	9.84898	-0.412599	0.128518	-3.21044	0.00132532	0.0661425
ENSMUSG00000089788	1	178321108	178324171	Gm16586	491.155	-0.406363	0.126724	-3.20667	0.00134282	0.0661425
ENSMUSG00000099907	12	117144530	117151651	Gm10421	57.223	-0.408585	0.127233	-3.21131	0.00132133	0.0661425
ENSMUSG00000001119	10	76708792	76726168	Col6a1	1114.75	-0.386347	0.120607	-3.20335	0.00135838	0.0664946
ENSMUSG00000039501	2	167035793	167063015	Znfx1	2169.71	-0.235835	0.0736705	-3.20122	0.00136848	0.0667976
ENSMUSG00000066191	4	47015669	47057306	Anks6	276.184	-0.343617	0.107394	-3.19959	0.00137623	0.0667976
ENSMUSG00000066900	5	117091682	117115993	Suds3	4025.94	-0.203254	0.0635148	-3.2001	0.00137378	0.0667976
ENSMUSG00000104310	1	56976803	56978640	RP24-123J3.2	12.0913	-0.415845	0.130028	-3.19813	0.00138324	0.0669489
ENSMUSG00000022416	15	80287238	80398279	Cacna1i	3509.68	-0.323791	0.101312	-3.19597	0.00139362	0.0670734
ENSMUSG00000091956	9	67759437	67760930	C2cd4b	31.5111	0.391439	0.122468	3.19626	0.00139222	0.0670734
ENSMUSG00000097391	12	109729764	109749460	Mirg	451.717	-0.404101	0.126518	-3.19401	0.00140309	0.0673405
ENSMUSG00000024764	19	7225668	7241222	Naa40	610.562	-0.208371	0.0654168	-3.18528	0.00144612	0.0677069
ENSMUSG00000025188	19	42755105	42779978	Hps1	303.284	-0.364615	0.114381	-3.18773	0.00143397	0.0677069
ENSMUSG00000027636	2	156872457	156887192	Sla2	31.8529	-0.399159	0.125279	-3.18615	0.00144178	0.0677069
ENSMUSG00000030811	7	127745201	127769476	Fbxl19	1939.33	-0.322181	0.101068	-3.18776	0.0014338	0.0677069
ENSMUSG00000033590	9	75232014	75305451	Myo5c	67.1521	-0.404232	0.126907	-3.18527	0.00144619	0.0677069
ENSMUSG00000036104	1	127868773	127943868	Rab3gap1	2299.96	0.226734	0.071142	3.18706	0.00143725	0.0677069
ENSMUSG00000062252	17	28575718	28583593	Lhfpl5	61.1241	0.393622	0.12355	3.18593	0.00144291	0.0677069
ENSMUSG00000072214	16	18621811	18629938	2015-09-05	22674.8	-0.255193	0.0801026	-3.18582	0.00144342	0.0677069
ENSMUSG00000072770	6	125049689	125063267	Acrbp	91.4644	-0.341149	0.107041	-3.1871	0.00143709	0.0677069
ENSMUSG00000030380	7	13042303	13054764	Mzf1	249.232	-0.306344	0.0962517	-3.18274	0.0014589	0.0681162
ENSMUSG00000001415	3	88336260	88362338	Smg5	2524.37	-0.25264	0.0795911	-3.17423	0.00150234	0.0690998
ENSMUSG00000036510	8	99024471	99416471	Cdh8	967.357	0.364559	0.114862	3.17389	0.00150409	0.0690998
ENSMUSG00000039860	5	135806890	135874772	Srrm3	1396.51	-0.225648	0.0710492	-3.17593	0.00149356	0.0690998
ENSMUSG00000041957	16	16213318	16272712	Pkp2	114.36	0.410767	0.129412	3.1741	0.00150302	0.0690998
ENSMUSG00000044024	18	37955079	37959179	Rell2	5071.07	-0.284237	0.0894739	-3.17675	0.00148933	0.0690998
ENSMUSG00000086098	2	167201576	167202799	Gm14291	43.5175	-0.391604	0.12332	-3.17552	0.00149569	0.0690998
ENSMUSG00000031150	X	7731714	7750905	Ccdc120	335.589	-0.23835	0.0751263	-3.17266	0.00151052	0.0692098
ENSMUSG00000023206	2	11705290	11734317	Il15ra	129.149	-0.312476	0.0987116	-3.16554	0.00154793	0.0694191
ENSMUSG00000028172	3	134829007	134934579	Tacr3	55.2517	0.410056	0.129561	3.16496	0.00155103	0.0694191
ENSMUSG00000031841	8	118283733	119324921	Cdh13	1424.82	0.314289	0.0993044	3.16491	0.00155131	0.0694191
ENSMUSG00000033774	1	5913707	5917398	Npbwr1	38.4531	0.410578	0.129715	3.16523	0.00154963	0.0694191
ENSMUSG00000042589	5	121858387	122050102	Cux2	3009.74	-0.327975	0.103488	-3.1692	0.00152858	0.0694191
ENSMUSG00000048988	5	139907943	139974711	Elfn1	821.09	-0.241643	0.0763274	-3.16588	0.00154617	0.0694191
ENSMUSG00000051403	7	19530967	19562398	Ppp1r37	4890.07	-0.290909	0.0918309	-3.16788	0.00153557	0.0694191
ENSMUSG00000079003	8	83997672	84000386	Samd1	877.303	-0.277703	0.087745	-3.16488	0.00155144	0.0694191
ENSMUSG00000090071	1	74854934	74857732	Cdk5r2	14505.8	-0.291164	0.0919937	-3.16504	0.00155061	0.0694191
ENSMUSG00000033510	7	63444751	63759028	Otud7a	1439.2	-0.251776	0.0796099	-3.16263	0.00156353	0.0697516
ENSMUSG00000097732	17	23790532	23794241	D930048G16Rik	29.0443	-0.395343	0.12503	-3.16198	0.001567	0.0697516
ENSMUSG00000025266	X	150983141	151017322	Gnl3l	5255.48	0.233599	0.0739862	3.15733	0.00159223	0.0700697
ENSMUSG00000029471	5	122731173	122779410	Camkk2	7964.68	-0.308135	0.0976123	-3.15673	0.00159552	0.0700697
ENSMUSG00000030688	7	101317086	101346626	Stard10	3359.69	-0.267982	0.0848635	-3.1578	0.00158962	0.0700697
ENSMUSG00000032076	9	47530173	47857637	Cadm1	4822.57	0.174927	0.0554324	3.15568	0.00160123	0.0700697
ENSMUSG00000035370	10	80602880	80615783	Adat3	67.2499	-0.360443	0.114186	-3.15663	0.00159606	0.0700697
ENSMUSG00000039512	17	27856490	27900040	Uhrf1bp1	593.27	-0.186723	0.0591753	-3.15542	0.00160269	0.0700697
ENSMUSG00000071317	10	45335762	45369708	Bves	23.8737	0.401657	0.127154	3.15882	0.00158408	0.0700697
ENSMUSG00000079157	8	9206001	9771018	Fam155a	2160.93	-0.183787	0.0582735	-3.15386	0.00161126	0.0702658
ENSMUSG00000042429	1	134199223	134235431	Adora1	7818.06	-0.223977	0.0711114	-3.14966	0.0016346	0.0711032
ENSMUSG00000022783	16	16753016	16829456	Spag6	144.362	0.350568	0.11133	3.14891	0.00163882	0.0711064
ENSMUSG00000025665	X	111388192	111537959	Rps6ka6	152.848	0.250454	0.0796119	3.14594	0.00165555	0.0716456
ENSMUSG00000026648	2	3424131	3464130	Dclre1c	188.245	-0.278556	0.0886677	-3.14157	0.00168043	0.0716456
ENSMUSG00000030409	7	19083849	19093821	Dmpk	391.684	-0.397578	0.126422	-3.14484	0.00166177	0.0716456
ENSMUSG00000031816	8	121095012	121108392	Mthfsd	691.563	-0.224532	0.0714364	-3.1431	0.0016717	0.0716456
ENSMUSG00000040875	9	114978569	115232225	Osbpl10	699.97	-0.25497	0.0811589	-3.14162	0.00168018	0.0716456
ENSMUSG00000062380	8	123411424	123422015	Tubb3	8232.46	0.282094	0.0897338	3.14367	0.00166842	0.0716456
ENSMUSG00000070923	4	88718292	88722465	Klhl9	4857.27	0.27832	0.0885828	3.14192	0.00167843	0.0716456
ENSMUSG00000027130	2	112265825	112363163	Slc12a6	2262.38	-0.215067	0.0684766	-3.14074	0.00168522	0.0716717
ENSMUSG00000032776	7	72077830	72306595	Mctp2	33.7058	0.405302	0.129117	3.13903	0.00169508	0.0719134
ENSMUSG00000045672	4	63214004	63334991	Col27a1	195.244	-0.397934	0.126822	-3.13773	0.00170262	0.0720184
ENSMUSG00000054115	15	9111985	9155425	Skp2	166.578	-0.299337	0.0954166	-3.13716	0.00170594	0.0720184
ENSMUSG00000020527	11	84880148	84911226	Myo19	187.144	-0.38643	0.123258	-3.13513	0.0017178	0.0720599
ENSMUSG00000089979	16	18069214	18070362	Gm15954	11.6139	-0.406594	0.129732	-3.13412	0.0017237	0.0720599
ENSMUSG00000090330	7	25228687	25230263	9130221H12Rik	165.722	-0.253395	0.0808209	-3.13526	0.00171699	0.0720599
ENSMUSG00000097885	3	51560035	51567117	5031434O11Rik	206.449	-0.330016	0.105291	-3.13432	0.00172252	0.0720599
ENSMUSG00000007944	7	27653915	27656208	Ttc9b	4287.7	-0.251777	0.080447	-3.12972	0.00174972	0.0721244
ENSMUSG00000036890	2	44564412	44927657	Gtdc1	2026.72	-0.22453	0.0717727	-3.12835	0.00175791	0.0721244
ENSMUSG00000042506	11	61151785	61175055	Usp22	6167.2	0.188892	0.0603464	3.13014	0.00174725	0.0721244
ENSMUSG00000043289	9	81863670	82206007	Mei4	49.4035	0.404904	0.129362	3.13	0.00174809	0.0721244
ENSMUSG00000048355	X	136033367	136034946	Arxes1	477.288	0.32758	0.104626	3.13096	0.00174239	0.0721244
ENSMUSG00000052155	2	48814109	48903269	Acvr2a	1159.2	0.265552	0.0848584	3.12936	0.0017519	0.0721244
ENSMUSG00000078627	11	105360798	105456735	2015-03-10	40.1434	-0.386278	0.123392	-3.1305	0.00174506	0.0721244
ENSMUSG00000084904	X	94442732	94447727	Gm14827	46.1383	-0.407174	0.130163	-3.1282	0.00175883	0.0721244
ENSMUSG00000005357	10	78780496	78814825	Slc1a6	177.812	0.295945	0.0946275	3.12748	0.00176314	0.0721294
ENSMUSG00000024526	18	67343564	67367794	Cidea	42.38	0.407093	0.130214	3.12633	0.00177003	0.0722392
ENSMUSG00000034525	13	70588689	70637634	Ice1	2363.96	-0.215121	0.0688265	-3.12556	0.00177469	0.0722576
ENSMUSG00000029544	5	115168689	115194381	Cabp1	4023.82	-0.304252	0.0974756	-3.12132	0.00180043	0.0725656
ENSMUSG00000032298	9	57142800	57148305	Neil1	159.083	-0.285113	0.0913741	-3.12028	0.00180681	0.0725656
ENSMUSG00000034616	19	4261668	4269172	Ssh3	720.468	-0.351229	0.112568	-3.12015	0.00180759	0.0725656
ENSMUSG00000062729	1	171275990	171281186	Ppox	531.492	-0.271912	0.087087	-3.1223	0.00179441	0.0725656
ENSMUSG00000066892	9	20618118	20644767	Fbxl12	325.988	-0.293626	0.0940519	-3.12195	0.00179655	0.0725656
ENSMUSG00000085438	2	119594297	119607502	1700020I14Rik	16600.9	-0.202278	0.0648159	-3.1208	0.00180357	0.0725656
ENSMUSG00000032564	9	104547286	105034544	Cpne4	1968.38	0.29864	0.0957818	3.11792	0.00182131	0.0726074
ENSMUSG00000043411	4	137593755	137658537	Usp48	1962.65	-0.195885	0.0628231	-3.11805	0.00182054	0.0726074
ENSMUSG00000069020	2	29820075	29845002	Urm1	1668.46	-0.181904	0.0583189	-3.11913	0.00181385	0.0726074
ENSMUSG00000024045	17	32303676	32321153	Akap8	1378.87	-0.244424	0.0784367	-3.11619	0.00183202	0.0728651
ENSMUSG00000000915	5	123973628	124003211	Hip1r	2542.16	-0.215146	0.0690966	-3.1137	0.00184758	0.0733143
ENSMUSG00000001151	10	76351254	76442912	Pcnt	964.353	-0.306561	0.0985777	-3.10985	0.00187185	0.0735123
ENSMUSG00000028974	4	149104146	149120647	Dffa	1023.77	-0.214728	0.0690551	-3.10951	0.00187396	0.0735123
ENSMUSG00000034987	13	54192129	54222432	Hrh2	104.401	-0.297044	0.0954718	-3.11133	0.00186245	0.0735123
ENSMUSG00000047767	7	101289392	101302251	Atg16l2	371.376	-0.313447	0.100788	-3.10997	0.00187109	0.0735123
ENSMUSG00000090626	9	72450394	72492212	Tex9	229.802	-0.307709	0.0989096	-3.11101	0.00186446	0.0735123
ENSMUSG00000038831	2	33133417	33371486	Ralgps1	1877.27	-0.215955	0.0694939	-3.10754	0.00188653	0.0738367
ENSMUSG00000021190	12	102394084	102439813	Lgmn	3493.91	0.217596	0.070076	3.10515	0.00190183	0.0741047
ENSMUSG00000030222	6	137054825	137170497	Rerg	275.23	0.372951	0.120108	3.10512	0.001902	0.0741047
ENSMUSG00000009739	15	100575318	100599984	Pou6f1	5169.08	-0.330386	0.106487	-3.10258	0.0019184	0.074406
ENSMUSG00000022883	16	72663149	73046095	Robo1	961.245	0.256767	0.0827476	3.10301	0.00191563	0.074406
ENSMUSG00000097520	8	93750147	93810292	Gm26843	56.5712	-0.358962	0.115739	-3.10148	0.00192553	0.0745147
ENSMUSG00000028952	4	152019774	152027671	Zbtb48	229.721	-0.2012	0.0649147	-3.09945	0.00193879	0.0746045
ENSMUSG00000029524	5	115478010	115484725	Sirt4	347.073	-0.33362	0.107701	-3.09765	0.00195064	0.0746045
ENSMUSG00000034889	10	81321103	81326251	Cactin	692.373	-0.183673	0.0592802	-3.09839	0.00194573	0.0746045
ENSMUSG00000034902	10	81292963	81319973	Pip5k1c	16877.7	-0.300727	0.0970614	-3.09832	0.00194621	0.0746045
ENSMUSG00000040174	2	93980550	94010807	Alkbh3	269.118	-0.211391	0.0682377	-3.09786	0.00194926	0.0746045
ENSMUSG00000042699	1	153455758	153487660	Dhx9	2544.38	0.244356	0.0788969	3.09715	0.00195391	0.0746045
ENSMUSG00000068115	2	150934519	151039382	Ninl	167.341	-0.302003	0.0976119	-3.09392	0.0019753	0.0752542
ENSMUSG00000027490	2	154559407	154569892	E2f1	502.723	-0.249462	0.0806741	-3.09222	0.00198666	0.0755196
ENSMUSG00000021901	14	31251450	31259944	Bap1	5036.09	-0.209156	0.0676682	-3.0909	0.00199552	0.0756887
ENSMUSG00000015451	17	34809092	34823464	C4a	33.971	-0.402451	0.130297	-3.08873	0.00201016	0.076076
ENSMUSG00000022194	14	54892500	54898169	Pabpn1	1537.43	-0.305483	0.0989524	-3.08717	0.00202069	0.0763066
ENSMUSG00000002908	8	70842049	70857008	Kcnn1	516.283	-0.264936	0.0858615	-3.08562	0.00203129	0.0763729
ENSMUSG00000031066	X	20703906	20720539	Usp11	2687.89	0.253497	0.0821907	3.08425	0.00204063	0.0763729
ENSMUSG00000039671	2	165784152	165899016	Zmynd8	2746.74	-0.224312	0.0727192	-3.08464	0.00203801	0.0763729
ENSMUSG00000041375	7	16274042	16286795	Ccdc9	927.748	-0.227932	0.0739159	-3.08367	0.00204467	0.0763729
ENSMUSG00000058672	13	34074301	34078008	Tubb2a	8673.6	0.28037	0.0908711	3.08536	0.00203307	0.0763729
ENSMUSG00000041920	11	109450855	109473598	Slc16a6	391.536	0.221085	0.0717454	3.08152	0.00205948	0.0765929
ENSMUSG00000058743	7	45816461	45824756	Kcnj14	89.9895	-0.376462	0.122155	-3.08184	0.00205725	0.0765929
ENSMUSG00000065431	3	157544279	157544349	Mir186	28.1262	-0.401878	0.130453	-3.08063	0.00206564	0.0766561
ENSMUSG00000020385	11	51261730	51281766	Clk4	1460.36	-0.262375	0.0852091	-3.07919	0.00207567	0.0768623
ENSMUSG00000041609	5	115648175	115731621	Ccdc64	1964.07	-0.36383	0.118184	-3.07851	0.00208037	0.0768708
ENSMUSG00000026109	1	50900647	51187270	Tmeff2	1685.63	0.266603	0.086628	3.07756	0.00208705	0.0769275
ENSMUSG00000046008	19	58670365	58681786	Pnlip	28.7873	-0.40073	0.130233	-3.07701	0.00209086	0.0769275
ENSMUSG00000025507	7	141438113	141444025	Pidd1	46.6616	-0.370392	0.120507	-3.07362	0.00211477	0.0774756
ENSMUSG00000030980	7	118842222	118856254	Knop1	774.6	-0.193662	0.0629984	-3.07407	0.00211157	0.0774756
ENSMUSG00000032320	9	56041845	56061882	Rcn2	5859.74	0.17184	0.0559341	3.07218	0.002125	0.0775742
ENSMUSG00000046417	11	62604884	62648523	Lrrc75a	620.694	-0.296629	0.0965796	-3.07134	0.00213101	0.0775742
ENSMUSG00000060780	6	77242689	77257791	Lrrtm1	1347.6	0.306444	0.099762	3.07175	0.00212804	0.0775742
ENSMUSG00000032637	7	126491708	126503437	Atxn2l	3051.63	-0.246862	0.0803927	-3.0707	0.00213557	0.077576
ENSMUSG00000027967	3	127633136	127635631	Neurog2	18.6409	-0.400124	0.130338	-3.06989	0.00214135	0.0775959
ENSMUSG00000032528	9	121642716	121672954	Vipr1	611.301	-0.325347	0.106063	-3.0675	0.00215855	0.0775959
ENSMUSG00000033319	18	46501746	46525971	Fem1c	939.398	0.232175	0.0756805	3.06784	0.00215615	0.0775959
ENSMUSG00000060166	16	18220754	18235136	Zdhhc8	2314.86	-0.238285	0.0776809	-3.06748	0.0021587	0.0775959
ENSMUSG00000063415	6	84571414	84593908	Cyp26b1	249.562	0.315406	0.102821	3.06752	0.00215844	0.0775959
ENSMUSG00000040943	3	133463679	133544390	Tet2	712.71	-0.289606	0.0944353	-3.06672	0.00216425	0.0776328
ENSMUSG00000009555	2	32705784	32713076	Cdk9	1955.17	-0.166524	0.0544265	-3.05962	0.00221618	0.0778104
ENSMUSG00000011589	17	55986511	55996881	Fsd1	1009.79	-0.203297	0.066456	-3.05912	0.00221991	0.0778104
ENSMUSG00000021268	12	109541001	109571726	Meg3	3605.74	-0.39932	0.130439	-3.06136	0.00220332	0.0778104
ENSMUSG00000026147	1	24177610	24252684	Col9a1	17.1783	-0.399553	0.130399	-3.06407	0.00218346	0.0778104
ENSMUSG00000027284	2	120716154	120850128	Cdan1	589.373	-0.222005	0.0724682	-3.06348	0.00218778	0.0778104
ENSMUSG00000033253	4	118362743	118409273	Szt2	943.926	-0.313539	0.102309	-3.06463	0.00217939	0.0778104
ENSMUSG00000033633	8	111058920	111092426	Clec18a	102.679	-0.288083	0.0941716	-3.05913	0.00221981	0.0778104
ENSMUSG00000038112	9	39587396	39604403	AW551984	162.178	0.397361	0.129915	3.05863	0.00222354	0.0778104
ENSMUSG00000038349	1	55405921	55754285	Plcl1	1058.12	0.249476	0.0814917	3.06137	0.00220325	0.0778104
ENSMUSG00000039456	16	93832121	93876072	Morc3	635.473	0.227874	0.0744833	3.0594	0.00221783	0.0778104
ENSMUSG00000085609	11	75172560	75177633	1700016P03Rik	176.715	-0.397675	0.129849	-3.06261	0.00219419	0.0778104
ENSMUSG00000093629	12	85086374	85088228	Prox2os	70.2546	-0.369784	0.120701	-3.06363	0.00218671	0.0778104
ENSMUSG00000055078	7	57407690	57510009	Gabra5	1836.92	0.346286	0.113329	3.05557	0.0022463	0.0784471
ENSMUSG00000020697	11	82781108	82804274	Lig3	641.326	-0.141253	0.0462868	-3.05168	0.00227561	0.0793093
ENSMUSG00000032303	9	55011343	55026559	Chrna3	22.1046	0.388224	0.127337	3.04879	0.00229766	0.0799158
ENSMUSG00000046324	19	29608214	29648415	Ermp1	1683.62	0.235541	0.0772877	3.04759	0.00230685	0.0799756
ENSMUSG00000051444	3	37312554	37321453	Bbs12	96.1738	0.284209	0.0932827	3.04674	0.00231334	0.0799756
ENSMUSG00000064377	7	59344073	59344151	Gm24966	12.4044	-0.396499	0.13013	-3.04696	0.00231171	0.0799756
ENSMUSG00000051586	6	120931707	121003153	Mical3	1605.58	-0.227912	0.0748596	-3.04453	0.00233044	0.0804049
ENSMUSG00000092595	17	34026034	34031572	Gm20427	15.1128	-0.396237	0.130207	-3.04312	0.00234136	0.0806199
ENSMUSG00000036814	9	123636122	123678885	Slc6a20a	572.63	0.320297	0.105453	3.03735	0.00238665	0.0819673
ENSMUSG00000100419	11	58757667	58758587	Olfr316	38.8337	-0.378474	0.124624	-3.03693	0.00239004	0.0819673
ENSMUSG00000044783	1	88262471	88277633	Hjurp	1478.68	-0.264833	0.0872621	-3.03492	0.00240603	0.0822843
ENSMUSG00000058740	2	25863795	25918273	Kcnt1	2505.49	-0.292371	0.0963471	-3.03456	0.00240886	0.0822843
ENSMUSG00000024740	19	10605625	10629813	Ddb1	6313.01	0.194085	0.0639866	3.03322	0.0024196	0.0824873
ENSMUSG00000027628	2	156547584	156568972	Aar2	998.87	0.247989	0.0818447	3.03	0.00244554	0.0830163
ENSMUSG00000028411	4	40682382	40703194	Aptx	972.287	-0.147024	0.0485145	-3.03051	0.00244142	0.0830163
ENSMUSG00000028538	4	117932154	118134914	St3gal3	1374.23	-0.152056	0.0502117	-3.02831	0.00245928	0.0830163
ENSMUSG00000030699	7	126781483	126785560	Tbx6	16.8132	-0.394865	0.130341	-3.02948	0.00244979	0.0830163
ENSMUSG00000063952	17	28801090	28838546	Brpf3	1023.75	-0.275825	0.0910739	-3.02859	0.00245699	0.0830163
ENSMUSG00000001065	8	123254195	123269745	Zfp276	445.314	-0.307683	0.10165	-3.02688	0.00247092	0.0832458
ENSMUSG00000026335	1	97795114	98095646	Pam	5263.83	0.269646	0.08924	3.02158	0.00251455	0.0837313
ENSMUSG00000037761	2	158624888	158639211	Actr5	148.689	-0.217698	0.0720054	-3.02335	0.0024999	0.0837313
ENSMUSG00000041638	5	115565254	115622656	Gcn1l1	1534.98	-0.268698	0.0889264	-3.02158	0.00251457	0.0837313
ENSMUSG00000046722	3	95228732	95236409	Cdc42se1	1930.52	-0.156343	0.0517268	-3.02249	0.00250707	0.0837313
ENSMUSG00000095930	13	119710094	119755882	Nim1k	801.364	-0.1939	0.0641131	-3.02434	0.00249174	0.0837313
ENSMUSG00000102985	1	40049039	40050368	RP24-127D13.5	19.5189	-0.38328	0.126805	-3.0226	0.00250613	0.0837313
ENSMUSG00000023118	7	19024377	19054618	Sympk	4140.78	-0.267744	0.0886789	-3.01925	0.00253399	0.0842147
ENSMUSG00000028701	4	116132406	116151338	Lurap1	1166.46	-0.221534	0.0734115	-3.0177	0.00254703	0.0844847
ENSMUSG00000019986	10	20952547	21080428	Ahi1	3967.88	0.24665	0.0817695	3.01641	0.00255791	0.0845192
ENSMUSG00000032925	14	123659971	123975618	Itgbl1	46.6972	0.389094	0.128977	3.01677	0.00255483	0.0845192
ENSMUSG00000032902	3	104638668	104658462	Slc16a1	1283.34	0.259406	0.0860867	3.01331	0.00258416	0.0852227
ENSMUSG00000026365	1	140084708	140183764	Cfh	1033.56	0.289423	0.0960997	3.0117	0.00259792	0.0855125
ENSMUSG00000047264	8	3493138	3497208	Zfp358	962.673	-0.255268	0.084868	-3.00782	0.00263128	0.0864448
ENSMUSG00000038257	8	55940460	56125429	Glra3	77.8103	0.380966	0.126787	3.00477	0.00265785	0.0867472
ENSMUSG00000069372	18	57468486	57478134	Ctxn3	237.919	0.367849	0.122378	3.00585	0.00264839	0.0867472
ENSMUSG00000074818	19	45026906	45046614	Pdzd7	116.472	-0.338943	0.112813	-3.00448	0.00266036	0.0867472
ENSMUSG00000090115	17	47630690	47686738	Usp49	289.842	-0.280663	0.0934161	-3.00444	0.00266068	0.0867472
ENSMUSG00000038026	1	172320501	172329318	Kcnj9	3149.88	-0.237786	0.0791763	-3.00325	0.00267112	0.0868435
ENSMUSG00000060601	7	44549616	44553951	Nr1h2	1548.95	-0.245714	0.0818243	-3.00295	0.00267374	0.0868435
ENSMUSG00000041354	17	33929543	33937687	Rgl2	988.499	-0.346046	0.115301	-3.00123	0.00268888	0.0870601
ENSMUSG00000104420	7	36727177	36729562	RP24-142E6.5	8.85697	-0.370397	0.123423	-3.00105	0.00269054	0.0870601
ENSMUSG00000019146	15	77991748	78120028	Cacng2	2665.08	-0.284897	0.0950053	-2.99874	0.00271096	0.0872675
ENSMUSG00000030592	7	29003340	29125151	Ryr1	273.212	-0.363194	0.121144	-2.99803	0.00271727	0.0872675
ENSMUSG00000033615	5	108518554	108550024	Cplx1	18689.3	-0.226363	0.075464	-2.99961	0.00270326	0.0872675
ENSMUSG00000074056	9	110117703	110119916	Gm10615	77.0471	-0.382412	0.12753	-2.9986	0.00271226	0.0872675
ENSMUSG00000021733	14	14703025	14799943	Slc4a7	463.309	0.247013	0.0824703	2.99518	0.00274286	0.0874357
ENSMUSG00000034832	6	83362373	83459084	Tet3	1485.83	-0.324249	0.1082	-2.99676	0.00272863	0.0874357
ENSMUSG00000040327	17	46500572	46546388	Cul9	1981.07	-0.27679	0.0923856	-2.99603	0.00273515	0.0874357
ENSMUSG00000044712	12	73286779	73354049	Slc38a6	150.041	-0.366392	0.122306	-2.9957	0.00273813	0.0874357
ENSMUSG00000027569	2	180581304	180586304	Mrgbp	484.282	-0.240683	0.0803728	-2.99458	0.00274822	0.0874442
ENSMUSG00000022324	15	34306680	34436242	Matn2	550.106	0.352058	0.117652	2.99236	0.00276829	0.0879201
ENSMUSG00000000916	5	135369953	135376805	Nsun5	247.848	-0.223536	0.0747698	-2.98966	0.0027929	0.0884935
ENSMUSG00000025081	19	56826209	56870012	Tdrd1	32.5624	0.387545	0.129666	2.98879	0.00280084	0.0884935
ENSMUSG00000036766	1	84369839	84696221	Dner	4748.87	0.299535	0.100223	2.98869	0.0028018	0.0884935
ENSMUSG00000101655	6	86483376	86488227	2310040G24Rik	50.4476	-0.326511	0.109329	-2.9865	0.00282188	0.0889644
ENSMUSG00000039579	4	49661611	49845744	Grin3a	929.143	0.242113	0.0810949	2.98556	0.00283063	0.0890768
ENSMUSG00000038685	2	181319739	181356616	Rtel1	358.142	-0.31662	0.106071	-2.98498	0.00283601	0.0890828
ENSMUSG00000052917	16	56075409	56190011	Senp7	867.812	0.220171	0.0738196	2.98255	0.00285859	0.0896283
ENSMUSG00000049281	9	40269216	40291618	Scn3b	2278.15	0.328617	0.110322	2.97871	0.00289462	0.0905927
ENSMUSG00000085396	X	50555744	50635321	Firre	277.601	-0.380413	0.127808	-2.97643	0.00291625	0.0911035
ENSMUSG00000025544	14	122107038	122159604	Tm9sf2	4034.59	0.307922	0.103478	2.97571	0.00292307	0.091151
ENSMUSG00000043987	9	45766946	45828691	Cep164	346.891	-0.256261	0.086138	-2.975	0.00292988	0.0911979
ENSMUSG00000029816	6	49036518	49058182	Gpnmb	85.2394	0.367106	0.123453	2.97364	0.00294291	0.0912787
ENSMUSG00000046808	5	72203329	72298775	Atp10d	100.696	-0.332395	0.111781	-2.97362	0.0029431	0.0912787
ENSMUSG00000026313	1	91928779	92180341	Hdac4	2032.26	-0.245834	0.0827244	-2.97172	0.00296135	0.0915142
ENSMUSG00000070461	2	180983924	180987275	9230112E08Rik	286.851	-0.235686	0.0792995	-2.9721	0.00295772	0.0915142
ENSMUSG00000013158	8	105708291	105710244	4933405L10Rik	7.19626	-0.369457	0.124422	-2.96937	0.00298407	0.0920509
ENSMUSG00000004933	10	81252935	81263365	Matk	4052.25	-0.23038	0.0775999	-2.96882	0.00298943	0.0920509
ENSMUSG00000052479	8	99416642	99733438	A330008L17Rik	115.741	0.290009	0.0977135	2.96795	0.00299794	0.0921477
ENSMUSG00000006958	16	20733127	20742384	Chrd	651.764	-0.32893	0.110897	-2.96608	0.0030162	0.0922496
ENSMUSG00000013367	7	43472907	43490075	Iglon5	790.211	-0.217667	0.0734153	-2.96487	0.0030281	0.0922496
ENSMUSG00000016150	X	42527866	43429126	Tenm1	876.273	0.291535	0.0983127	2.96539	0.00302304	0.0922496
ENSMUSG00000018381	11	95830074	95842476	Abi3	141.821	-0.308128	0.103915	-2.96519	0.00302495	0.0922496
ENSMUSG00000036103	18	9707648	9877995	Colec12	308.319	0.305668	0.103056	2.96603	0.00301667	0.0922496
ENSMUSG00000086165	5	120479842	120480903	Gm15690	10.965	-0.383692	0.129553	-2.96167	0.0030598	0.0930503
ENSMUSG00000026199	1	75192151	75199387	Ankzf1	482.155	-0.269997	0.0912643	-2.95841	0.00309231	0.0937072
ENSMUSG00000045795	7	81571292	81596836	Whamm	360.535	-0.189685	0.0641068	-2.9589	0.00308744	0.0937072
ENSMUSG00000012296	17	46257851	46283026	Tjap1	372.535	-0.298079	0.10084	-2.95595	0.0031171	0.0940813
ENSMUSG00000022847	16	20725158	20734511	Thpo	83.9654	-0.380143	0.128602	-2.95598	0.0031168	0.0940813
ENSMUSG00000053046	7	141949751	142004247	Brsk2	5784.74	-0.232598	0.0787129	-2.95501	0.00312655	0.0940813
ENSMUSG00000060671	3	89939481	89963508	Atp8b2	1639.09	-0.215417	0.0728878	-2.95546	0.00312208	0.0940813
ENSMUSG00000033862	8	123224841	123232250	Cdk10	1607.8	-0.249313	0.0844112	-2.95355	0.0031414	0.0943629
ENSMUSG00000038827	4	56802345	56809601	Fam206a	613.365	-0.171268	0.0580116	-2.95232	0.00315401	0.0945763
ENSMUSG00000074794	13	80883384	80896035	Arrdc3	1951.35	0.324341	0.109901	2.95121	0.00316536	0.0947512
ENSMUSG00000039242	13	13954674	13999068	B3galnt2	385.249	-0.243359	0.0824991	-2.94983	0.00317946	0.0950077
ENSMUSG00000079484	2	30266203	30282149	Phyhd1	110.891	-0.307952	0.104445	-2.94846	0.00319362	0.0952653
ENSMUSG00000041939	5	114444269	114460591	Mvk	666.188	-0.181026	0.0614211	-2.94729	0.00320576	0.0954616
ENSMUSG00000038780	5	144876495	144965847	Smurf1	1362.88	-0.180864	0.0613811	-2.94657	0.00321321	0.0955181
ENSMUSG00000102725	5	124003591	124006151	RP24-492O4.4	68.2235	-0.365447	0.124069	-2.94551	0.00322423	0.09568
ENSMUSG00000016541	15	85336381	85463836	Atxn10	6201.63	0.238776	0.0811232	2.94337	0.00324659	0.0961774
ENSMUSG00000021112	12	78748947	78840711	Mpp5	1261.65	0.185573	0.0630836	2.9417	0.00326417	0.096232
ENSMUSG00000024299	17	33524204	33553782	Adamts10	434.058	-0.368794	0.125352	-2.94206	0.00326032	0.096232
ENSMUSG00000036834	3	63696234	63899472	Plch1	304.125	0.302164	0.102739	2.94107	0.00327083	0.096232
ENSMUSG00000042515	X	139210042	139238335	Mum1l1	158.23	0.312776	0.106336	2.94139	0.00326741	0.096232
ENSMUSG00000086839	11	6475425	6493535	Gm11973	93.5459	-0.345369	0.117495	-2.93944	0.00328808	0.096574
ENSMUSG00000029033	4	155891822	155907251	Acap3	4541.81	-0.253821	0.0863819	-2.93836	0.00329951	0.0967443
ENSMUSG00000026718	2	14074098	14149634	Stam	2120.38	0.25638	0.0872725	2.9377	0.00330662	0.0967877
ENSMUSG00000061950	17	65782573	65841926	Ppp4r1	806.198	-0.20769	0.0707156	-2.93698	0.00331427	0.0968467
ENSMUSG00000026516	1	181087138	181144204	Nvl	1311.22	-0.255198	0.0869075	-2.93643	0.00332012	0.0968528
ENSMUSG00000026790	2	29889221	29931746	Odf2	1186.84	-0.21038	0.071707	-2.93388	0.00334753	0.0973218
ENSMUSG00000046447	4	138454314	138460123	Camk2n1	182973	-0.295682	0.10078	-2.93394	0.00334685	0.0973218
ENSMUSG00000025790	7	74275419	74554780	Slco3a1	641.622	0.272186	0.0928408	2.93175	0.00337058	0.0975373
ENSMUSG00000030649	7	101881325	101901845	Anapc15	741.825	-0.161051	0.0549357	-2.93162	0.00337197	0.0975373
ENSMUSG00000097572	9	122306130	122310928	Gm26797	16.8769	-0.381589	0.130137	-2.9322	0.00336567	0.0975373
ENSMUSG00000029253	5	86012043	86065583	Cenpc1	520.357	0.183221	0.0625194	2.93062	0.00338283	0.0976871
ENSMUSG00000022261	15	32920723	33034730	Sdc2	1297.81	0.217627	0.0743084	2.9287	0.00340387	0.0980218
ENSMUSG00000022441	15	83866712	84065379	Efcab6	143.089	-0.280006	0.0956135	-2.92852	0.00340583	0.0980218
ENSMUSG00000001493	11	101877510	101894374	Meox1	68.4695	-0.33733	0.115291	-2.92589	0.0034347	0.0983075
ENSMUSG00000059970	12	76404176	76406934	Hspa2	910.423	0.254352	0.0869025	2.92687	0.00342395	0.0983075
ENSMUSG00000081137	X	169368189	169370003	BC022960	86.8357	-0.29719	0.101585	-2.92553	0.00343865	0.0983075
ENSMUSG00000102811	1	195036829	195038908	RP23-82P18.2	17.399	-0.372519	0.127296	-2.9264	0.00342915	0.0983075
ENSMUSG00000024538	18	53406341	53418007	Ppic	83.5592	0.260794	0.0892321	2.92264	0.00347073	0.0986767
ENSMUSG00000030374	7	16815889	16840931	Strn4	6237.08	-0.150922	0.051654	-2.92179	0.00348027	0.0986767
ENSMUSG00000042419	17	35220175	35235792	Nfkbil1	222.56	-0.227693	0.077924	-2.922	0.00347796	0.0986767
ENSMUSG00000066037	4	136310942	136345981	Hnrnpr	2286.89	0.211661	0.0724329	2.92217	0.00347597	0.0986767
ENSMUSG00000070576	5	111417362	111457033	Mn1	1014.32	-0.25492	0.0872451	-2.92189	0.00347916	0.0986767
ENSMUSG00000002055	11	78301529	78322457	Spag5	272.032	-0.335641	0.115039	-2.91763	0.003527	0.0996725
ENSMUSG00000103928	1	151445305	151447741	RP24-167M10.4	40.7499	-0.380398	0.130361	-2.91803	0.00352249	0.0996725
ENSMUSG00000074923	2	118663303	118698020	Pak6	2997.58	-0.331402	0.113768	-2.91295	0.00358031	0.101013
ENSMUSG00000024459	17	36984061	36989537	H2-M5	22.8872	-0.364139	0.125199	-2.90847	0.00363205	0.102305
ENSMUSG00000031772	8	112570043	112882717	Cntnap4	533.817	0.303975	0.104562	2.90713	0.00364761	0.102425
ENSMUSG00000042700	12	82170016	82451782	Sipa1l1	17539.6	-0.331622	0.114074	-2.90708	0.00364823	0.102425
ENSMUSG00000002396	8	71371298	71379361	Ocel1	502.522	-0.29881	0.10284	-2.90558	0.00366568	0.102451
ENSMUSG00000025371	11	119913441	119919548	Chmp6	827.781	-0.167899	0.0577732	-2.90617	0.00365884	0.102451
ENSMUSG00000026455	1	134455531	134491018	Klhl12	1021.06	0.194183	0.0668338	2.90547	0.00366707	0.102451
ENSMUSG00000022843	16	20702964	20717746	Clcn2	1428.13	-0.206191	0.0710174	-2.90339	0.00369145	0.102656
ENSMUSG00000025428	18	77773729	77782869	Atp5a1	25382.1	0.165029	0.0568416	2.90332	0.00369231	0.102656
ENSMUSG00000034911	8	71384274	71395801	Ushbp1	140.193	-0.306324	0.105495	-2.90368	0.00368807	0.102656
ENSMUSG00000046523	14	75955003	75965217	Kctd4	727.362	0.343751	0.118477	2.90142	0.00371481	0.102948
ENSMUSG00000098148	8	117210778	117215997	Gm20204	426.105	-0.276595	0.0953297	-2.90145	0.00371435	0.102948
ENSMUSG00000029265	5	108268897	108280526	Dr1	1625.12	0.232501	0.0801628	2.90036	0.00372739	0.10313
ENSMUSG00000007603	17	56764751	56770092	Dus3l	1440.35	-0.161073	0.0555525	-2.89948	0.00373786	0.103254
ENSMUSG00000020368	11	50293961	50325673	Canx	10434.1	0.222253	0.0766898	2.89808	0.00375458	0.103549
ENSMUSG00000103831	7	79516882	79518761	RP24-186G5.3	25.6483	-0.368209	0.12716	-2.89564	0.00378383	0.104189
ENSMUSG00000025650	9	108953586	108984875	Col7a1	61.7743	-0.376815	0.130159	-2.89503	0.00379121	0.104225
ENSMUSG00000080268	19	5041404	5049917	Brms1	646.677	-0.191768	0.0662639	-2.894	0.00380369	0.104401
ENSMUSG00000052551	13	8202866	8768747	Adarb2	354.702	0.228746	0.0790556	2.89348	0.00380998	0.104407
ENSMUSG00000025764	3	41555731	41616864	Jade1	1569.42	-0.147727	0.0510836	-2.89187	0.00382962	0.104778
ENSMUSG00000025571	11	117654289	117763439	Tnrc6c	1824.6	-0.207099	0.0716359	-2.891	0.00384017	0.104899
ENSMUSG00000032116	9	36729344	36767679	Stt3a	1039.33	0.243907	0.0844506	2.88816	0.00387497	0.105348
ENSMUSG00000036699	X	36195904	36199158	Zcchc12	1678.77	0.354788	0.122831	2.88843	0.00387171	0.105348
ENSMUSG00000051351	4	136284683	136293942	Zfp46	1084.37	-0.266656	0.0923016	-2.88897	0.00386511	0.105348
ENSMUSG00000033487	14	72537946	72710003	Fndc3a	1448.59	0.196904	0.0681957	2.88734	0.00388514	0.105457
ENSMUSG00000021978	14	65052060	65098106	Extl3	4536.25	-0.134966	0.0467632	-2.88617	0.00389963	0.105517
ENSMUSG00000023952	17	46161032	46169370	Gtpbp2	1227.93	-0.216584	0.0750301	-2.88663	0.00389398	0.105517
ENSMUSG00000064043	17	47140875	47361958	Trerf1	1114.31	-0.246637	0.0854866	-2.8851	0.00391287	0.105709
ENSMUSG00000055053	10	81396186	81431005	Nfic	5642.44	-0.321811	0.111634	-2.88273	0.0039424	0.10634
ENSMUSG00000038365	8	13907806	13940521	Fbxo25	1652.41	0.255355	0.088616	2.88159	0.00395669	0.106391
ENSMUSG00000073436	17	24888486	24895087	Eme2	270.102	-0.238626	0.0828069	-2.88171	0.00395522	0.106391
ENSMUSG00000030231	6	140424099	140594906	Plekha5	925.211	-0.215652	0.0748516	-2.88106	0.00396338	0.106404
ENSMUSG00000037885	2	129800517	129832287	Stk35	899.853	-0.237637	0.0825343	-2.87925	0.0039862	0.106684
ENSMUSG00000087341	6	108577039	108660934	0610040F04Rik	22.1211	-0.368557	0.127985	-2.87968	0.00398076	0.106684
ENSMUSG00000021476	13	64161866	64186536	Habp4	6517.48	-0.12215	0.0424321	-2.87872	0.00399289	0.106697
ENSMUSG00000037326	17	25959556	25985680	Capn15	1119.89	-0.273854	0.0951663	-2.87764	0.00400667	0.106899
ENSMUSG00000007589	14	55679083	55681817	Tinf2	386.851	-0.17363	0.060388	-2.87524	0.00403715	0.107212
ENSMUSG00000020744	11	115614178	115628295	Slc25a19	1213.63	-0.150443	0.0523124	-2.87585	0.0040294	0.107212
ENSMUSG00000020889	11	98767932	98775333	Nr1d1	2776.17	-0.23074	0.0802424	-2.87553	0.00403346	0.107212
ENSMUSG00000079497	2	29744919	29747250	Gm13420	9.47443	-0.36149	0.125852	-2.87234	0.00407443	0.108035
ENSMUSG00000024256	17	93199422	93205485	Adcyap1	508.41	0.359084	0.125071	2.87105	0.00409112	0.108194
ENSMUSG00000044933	15	78537015	78544345	Sstr3	583.433	-0.228414	0.0795615	-2.8709	0.004093	0.108194
ENSMUSG00000039662	4	152297227	152307121	Icmt	1894.72	-0.151671	0.0528478	-2.86995	0.00410535	0.108353
ENSMUSG00000030850	7	130391526	130519961	Ate1	1756.21	0.215229	0.0750509	2.86777	0.0041338	0.108604
ENSMUSG00000050625	1	181509633	181511451	Ccdc121	17.6672	0.364669	0.127149	2.86805	0.00413011	0.108604
ENSMUSG00000089832	7	27342133	27356019	Shkbp1	227.639	-0.299133	0.104275	-2.8687	0.00412168	0.108604
ENSMUSG00000074217	8	84010222	84012171	2210011C24Rik	38.101	-0.345602	0.120539	-2.86715	0.00414185	0.108649
ENSMUSG00000039728	7	49910146	49963856	Slc6a5	7.2292	0.23667	0.0826277	2.8643	0.00417933	0.109299
ENSMUSG00000055733	X	122394565	122397401	Nap1l3	1503.65	0.309562	0.108069	2.8645	0.00417673	0.109299
ENSMUSG00000002345	8	70139499	70167488	2310045N01Rik	730.579	-0.174726	0.0610404	-2.86247	0.00420351	0.109307
ENSMUSG00000006649	7	30458315	30487223	Nphs1	56.5212	-0.33043	0.115469	-2.86162	0.00421481	0.109307
ENSMUSG00000026941	2	25563115	25574845	Mamdc4	28.3746	-0.372454	0.130056	-2.86379	0.00418603	0.109307
ENSMUSG00000048070	11	66911981	66929876	Pirt	10.7336	0.324051	0.113203	2.86257	0.00420225	0.109307
ENSMUSG00000051278	3	127553489	127618021	Zgrf1	94.8826	-0.321427	0.112332	-2.8614	0.0042178	0.109307
ENSMUSG00000086596	9	114057354	114098733	Susd5	244.124	0.284085	0.0992559	2.86215	0.00420779	0.109307
ENSMUSG00000039218	17	23790662	23824741	Srrm2	9374.3	-0.285044	0.0996588	-2.8602	0.0042337	0.109553
ENSMUSG00000001750	19	3896050	3907133	Tcirg1	296.949	-0.272894	0.0955001	-2.85752	0.00426967	0.110039
ENSMUSG00000027489	2	154544399	154558890	Necab3	1583.2	-0.247079	0.0865189	-2.85578	0.00429313	0.110039
ENSMUSG00000029027	4	153964449	153975126	Dffb	134.207	-0.275106	0.0962765	-2.85745	0.00427054	0.110039
ENSMUSG00000031438	X	139563316	139673145	Rnf128	510.949	0.31147	0.109023	2.85693	0.00427755	0.110039
ENSMUSG00000059895	15	73723145	73758766	Ptp4a3	1335.52	-0.173984	0.06093	-2.85547	0.00429729	0.110039
ENSMUSG00000085586	11	97644184	97660367	Gm11613	588.107	-0.258347	0.0904421	-2.85649	0.00428349	0.110039
ENSMUSG00000100967	15	84910438	84920038	Gm29666	68.0403	-0.329024	0.115216	-2.85571	0.00429411	0.110039
ENSMUSG00000040929	19	27761721	28011166	Rfx3	1226.35	0.215269	0.0754581	2.85282	0.00433327	0.110795
ENSMUSG00000031927	9	14756587	14771030	1700012B09Rik	39.6993	0.332548	0.116679	2.85011	0.0043704	0.111558
ENSMUSG00000060530	15	44881380	44883055	A930017M01Rik	127.033	0.292931	0.102811	2.84923	0.00438257	0.111558
ENSMUSG00000079598	6	38663069	38680864	Clec2l	1370	-0.214295	0.0752044	-2.8495	0.00437881	0.111558
ENSMUSG00000031109	X	49009707	49288259	Enox2	295.464	0.230129	0.0807975	2.84821	0.00439653	0.111747
ENSMUSG00000036073	4	41755228	41758695	Galt	1233.33	-0.221807	0.0779282	-2.8463	0.00442302	0.112094
ENSMUSG00000046318	18	66045302	66302739	Ccbe1	119.144	0.336718	0.118306	2.84616	0.00442498	0.112094
ENSMUSG00000058396	10	127747276	127751732	Gpr182	48.0587	0.349899	0.122952	2.84582	0.00442972	0.112094
ENSMUSG00000022231	15	32244813	32696341	Sema5a	971.662	0.320105	0.112523	2.84481	0.00444383	0.112285
ENSMUSG00000037341	X	20105755	20291807	Slc9a7	321.599	0.246996	0.086952	2.8406	0.00450285	0.113443
ENSMUSG00000057110	2	35109492	35178822	Cntrl	260.141	-0.331088	0.116551	-2.84071	0.00450128	0.113443
ENSMUSG00000027341	2	132239492	132247807	Tmem230	675.098	0.2499	0.0880421	2.83841	0.00453383	0.11362
ENSMUSG00000038763	7	81057600	81105612	Alpk3	12.8209	-0.365831	0.12889	-2.83831	0.00453536	0.11362
ENSMUSG00000041141	7	16959795	16962319	Pnmal1	1964.43	0.220478	0.0776812	2.83824	0.00453633	0.11362
ENSMUSG00000089837	15	79789675	79834237	Npcd	20.9568	-0.368401	0.129775	-2.83878	0.00452866	0.11362
ENSMUSG00000056947	3	55782510	55785285	Mab21l1	34.3086	0.338683	0.119365	2.83738	0.0045486	0.113667
ENSMUSG00000097588	4	136355774	136359440	Gm17388	39.4933	-0.367205	0.129426	-2.83718	0.00455145	0.113667
ENSMUSG00000085379	11	58965748	58978050	2310058D17Rik	88.0616	-0.312481	0.110232	-2.83476	0.00458606	0.114365
ENSMUSG00000031706	8	84066836	84096992	Rfx1	481.678	-0.230848	0.0815595	-2.83042	0.00464867	0.115759
ENSMUSG00000004187	15	76660641	76668196	Kifc2	21579.5	-0.332876	0.117642	-2.82956	0.00466115	0.115901
ENSMUSG00000024084	17	79051906	79090243	Qpct	465.022	0.279494	0.0988965	2.82613	0.00471142	0.116982
ENSMUSG00000085667	4	131899478	131920029	Gm12992	242.052	-0.34034	0.120453	-2.8255	0.00472073	0.117044
ENSMUSG00000027316	2	131039632	131043088	Gfra4	1393.87	-0.147734	0.0523312	-2.82305	0.00475685	0.1176
ENSMUSG00000032580	9	107740371	107770996	Rbm5	2658.79	-0.152844	0.0541329	-2.8235	0.00475022	0.1176
ENSMUSG00000003273	7	45699843	45704682	Car11	4586.17	-0.250074	0.0887053	-2.81916	0.00481496	0.11791
ENSMUSG00000019880	10	29453109	29535867	Rspo3	326.437	0.280347	0.0993945	2.82054	0.00479423	0.11791
ENSMUSG00000026258	1	87470271	87475482	3110079O15Rik	8.67499	-0.358662	0.127199	-2.81969	0.00480703	0.11791
ENSMUSG00000028689	4	116708509	116751206	Ccdc163	83.5446	-0.274707	0.0974615	-2.81862	0.00482311	0.11791
ENSMUSG00000029071	4	155847402	155859303	Dvl1	3203.76	-0.272446	0.0966729	-2.81822	0.00482905	0.11791
ENSMUSG00000045034	13	92425896	92441658	Ankrd34b	691.49	0.282033	0.0999801	2.8209	0.00478896	0.11791
ENSMUSG00000074264	3	113555710	113606699	Amy1	299.409	-0.286094	0.101521	-2.81808	0.00483115	0.11791
ENSMUSG00000085028	2	181384250	181387586	Slc2a4rg-ps	129.218	-0.366583	0.129964	-2.82066	0.00479257	0.11791
ENSMUSG00000103983	1	171320601	171326177	RP23-395H6.2	90.4636	-0.366056	0.129824	-2.81964	0.00480782	0.11791
ENSMUSG00000054808	7	28893248	28962340	Actn4	3647.76	-0.134275	0.0476833	-2.81598	0.00486283	0.118515
ENSMUSG00000033272	18	36679215	36683861	Slc35a4	1324.01	-0.167978	0.0596778	-2.81475	0.00488146	0.118801
ENSMUSG00000011179	12	17544873	17551502	Odc1	2110.92	0.271049	0.0963482	2.81323	0.00490467	0.119197
ENSMUSG00000021062	12	76797960	76822908	Rab15	8693.8	-0.236769	0.0841769	-2.81276	0.00491184	0.119202
ENSMUSG00000007207	5	135023482	135051100	Stx1a	7210.57	-0.245998	0.087477	-2.81214	0.00492127	0.119263
ENSMUSG00000001755	11	101082565	101086619	Coasy	620.163	0.144003	0.0512636	2.80907	0.00496852	0.119998
ENSMUSG00000020290	11	23256041	23298249	Xpo1	2391.33	0.274124	0.0977197	2.8052	0.00502849	0.119998
ENSMUSG00000020908	11	67078300	67102291	Myh3	79.6014	-0.313126	0.111589	-2.80607	0.00501504	0.119998
ENSMUSG00000029250	5	77310147	77349324	Polr2b	1642.73	0.244231	0.0870157	2.80675	0.0050044	0.119998
ENSMUSG00000030401	7	19282662	19296164	Rtn2	4552.44	-0.227541	0.081117	-2.8051	0.00503014	0.119998
ENSMUSG00000037907	11	77470485	77489678	Ankrd13b	2737.75	-0.28185	0.100399	-2.80731	0.00499576	0.119998
ENSMUSG00000041642	1	136131389	136177998	Kif21b	3098.35	-0.311929	0.111076	-2.80825	0.00498108	0.119998
ENSMUSG00000047746	16	36963460	36990467	Fbxo40	7.78276	0.298479	0.106419	2.80476	0.00503543	0.119998
ENSMUSG00000050697	15	5143861	5181899	Prkaa1	913.303	0.184099	0.0655836	2.80709	0.00499906	0.119998
ENSMUSG00000062647	2	26910764	26913318	Rpl7a	14105.4	-0.120259	0.0428598	-2.80588	0.00501794	0.119998
ENSMUSG00000074269	9	58652850	58743964	Rec114	15.2569	0.355945	0.126748	2.80829	0.00498051	0.119998
ENSMUSG00000097838	13	24631918	24638567	C530050E15Rik	61.3904	-0.308976	0.110135	-2.80543	0.00502496	0.119998
ENSMUSG00000050390	4	129219578	129261404	C77080	1111.53	-0.286681	0.102298	-2.80241	0.00507224	0.120708
ENSMUSG00000062284	16	45205100	45205501	Gm6030	14.0389	-0.359402	0.12829	-2.80148	0.00508693	0.120723
ENSMUSG00000085334	4	127033731	127049398	Gm12940	421.975	-0.330435	0.117947	-2.80156	0.0050856	0.120723
ENSMUSG00000015968	14	30039949	30491156	Cacna1d	955.174	-0.226915	0.0810835	-2.79853	0.00513356	0.121662
ENSMUSG00000019762	10	3540240	3554877	Iyd	12.3958	0.298288	0.106681	2.79607	0.00517281	0.121919
ENSMUSG00000020715	11	106394650	106487852	Ern1	288.872	-0.231999	0.0829443	-2.79704	0.00515725	0.121919
ENSMUSG00000046785	9	111271929	111279097	Epm2aip1	4771.05	0.223014	0.0797582	2.79612	0.00517194	0.121919
ENSMUSG00000097617	9	44123768	44134485	Gm10687	88.7842	-0.334024	0.119426	-2.79691	0.00515942	0.121919
ENSMUSG00000022702	16	18877037	18970309	Hira	798.42	-0.171236	0.0612951	-2.79363	0.005212	0.122481
ENSMUSG00000032224	9	70089310	70142560	Fam81a	6753.94	-0.238793	0.0854695	-2.7939	0.00520771	0.122481
ENSMUSG00000051079	1	144138654	144177372	Rgs13	48.0286	0.363641	0.130185	2.79326	0.00521802	0.122481
ENSMUSG00000039813	4	46604390	46650209	Tbc1d2	96.3773	-0.343123	0.12296	-2.79053	0.00526214	0.123348
ENSMUSG00000035011	10	81135220	81152995	Zbtb7a	4138.55	-0.214712	0.0769583	-2.78998	0.00527117	0.123391
ENSMUSG00000017007	2	164403141	164415448	Rbpjl	18.903	-0.363797	0.130439	-2.78902	0.00528672	0.123587
ENSMUSG00000040659	4	141858142	141874920	Efhd2	9337.49	-0.205132	0.0735703	-2.78824	0.00529952	0.123718
ENSMUSG00000000317	11	70224128	70229798	Bcl6b	73.1352	-0.310408	0.111411	-2.78615	0.00533379	0.124202
ENSMUSG00000008200	2	90745370	90781021	Fnbp4	964.658	-0.205604	0.0738065	-2.78572	0.00534088	0.124202
ENSMUSG00000022016	14	78492246	78536860	Akap11	6529.26	0.14454	0.0518947	2.78526	0.00534844	0.124202
ENSMUSG00000023007	15	99295087	99317018	Prpf40b	1205.6	-0.175918	0.0631788	-2.78445	0.00536181	0.124202
ENSMUSG00000036002	4	43032414	43046220	Fam214b	874.751	-0.233333	0.0837894	-2.78476	0.00535674	0.124202
ENSMUSG00000059898	18	19960930	20002097	Dsc3	19.8788	0.329857	0.118469	2.78434	0.00536364	0.124202
ENSMUSG00000029727	5	137892932	137921619	Cyp3a13	20.7048	-0.354439	0.127343	-2.78335	0.00538012	0.124416
ENSMUSG00000015095	2	25500750	25505471	Fbxw5	2602.08	-0.199794	0.071859	-2.78037	0.00542977	0.124892
ENSMUSG00000045282	7	4628042	4630482	Tmem86b	67.8469	-0.345663	0.124304	-2.78078	0.00542292	0.124892
ENSMUSG00000059022	6	29473162	29507952	Kcp	44.2416	-0.360131	0.129485	-2.78126	0.00541476	0.124892
ENSMUSG00000097156	3	88206813	88229959	Gm3764	1327.04	-0.351243	0.126311	-2.78078	0.00542286	0.124892
ENSMUSG00000034501	12	72536357	72580213	Pcnxl4	1056.32	0.201595	0.0725667	2.77807	0.00546832	0.125393
ENSMUSG00000054199	3	88835231	88910103	Gon4l	1080.46	-0.181958	0.065491	-2.77837	0.00546325	0.125393
ENSMUSG00000056267	9	99243367	99300404	Cep70	406.854	-0.231675	0.0834133	-2.77744	0.00547891	0.125393
ENSMUSG00000093459	5	48395573	48414294	5730480H06Rik	24.3837	-0.361744	0.130249	-2.77733	0.00548076	0.125393
ENSMUSG00000005609	7	111028951	111056377	Ctr9	1171.07	0.199826	0.0720454	2.77361	0.00554384	0.125561
ENSMUSG00000020661	12	3806007	3914443	Dnmt3a	1662.66	-0.244849	0.0882758	-2.77368	0.00554255	0.125561
ENSMUSG00000021278	12	111271111	111276426	Amn	251.892	-0.247924	0.0894126	-2.77281	0.00555744	0.125561
ENSMUSG00000028575	4	94907267	94928843	Eqtn	14.6572	-0.360818	0.13009	-2.7736	0.00554395	0.125561
ENSMUSG00000029625	5	145167213	145182041	Cpsf4	508.256	-0.293107	0.105688	-2.77331	0.00554884	0.125561
ENSMUSG00000032340	9	58874679	59036441	Neo1	2534.18	0.150366	0.0542636	2.77103	0.005588	0.125561
ENSMUSG00000034275	9	27299228	27334763	Igsf9b	346.665	-0.356719	0.12867	-2.77236	0.00556517	0.125561
ENSMUSG00000034634	15	74762056	74763620	Ly6d	11.7526	-0.343468	0.123851	-2.77323	0.00555029	0.125561
ENSMUSG00000036006	13	24582189	24733816	Fam65b	1574.96	0.174856	0.0629898	2.77594	0.00550421	0.125561
ENSMUSG00000042625	17	56560965	56584585	Safb2	1159.44	-0.246934	0.0890897	-2.77175	0.00557555	0.125561
ENSMUSG00000046613	16	20589471	20605377	Vwa5b2	1393.08	-0.341199	0.122906	-2.77611	0.00550143	0.125561
ENSMUSG00000048385	15	76516203	76522129	Scrt1	8732.2	-0.313261	0.113072	-2.77046	0.00559771	0.125561
ENSMUSG00000051557	4	155887879	155891781	Pusl1	568.682	-0.203958	0.0736156	-2.77058	0.00559571	0.125561
ENSMUSG00000097433	1	136259407	136274406	Gm26781	13.5519	-0.361359	0.130322	-2.77282	0.00555722	0.125561
ENSMUSG00000103103	9	108567533	108569174	mmu-mir-191	107.699	-0.266256	0.0960679	-2.77154	0.0055792	0.125561
ENSMUSG00000025066	19	47731756	47735588	Sfr1	2245.1	0.1562	0.0564507	2.76702	0.00565718	0.125584
ENSMUSG00000031834	8	70768176	70776713	Pik3r2	3824.38	-0.219697	0.079342	-2.76899	0.00562304	0.125584
ENSMUSG00000040415	10	127190378	127195728	Dtx3	4710.11	-0.190159	0.0687002	-2.76796	0.00564086	0.125584
ENSMUSG00000041423	3	88364584	88368541	Paqr6	185.107	0.35507	0.128255	2.76847	0.00563209	0.125584
ENSMUSG00000047909	2	11777876	11790329	Ankrd16	636.651	-0.296921	0.107237	-2.76884	0.00562557	0.125584
ENSMUSG00000054716	7	127244526	127254803	Zfp771	1129.86	-0.231769	0.0837496	-2.76741	0.00565045	0.125584
ENSMUSG00000056952	6	113697050	113711069	Tatdn2	1295.16	-0.150945	0.0545413	-2.76755	0.00564799	0.125584
ENSMUSG00000065715	11	83294304	83294400	Snord7	9.10036	-0.340756	0.123133	-2.76738	0.00565085	0.125584
ENSMUSG00000038542	8	13077189	13105459	Pcid2	788.644	-0.184988	0.0668859	-2.76573	0.00567958	0.125918
ENSMUSG00000003352	15	98632220	98644530	Cacnb3	10704.1	-0.278023	0.10054	-2.7653	0.005687	0.12592
ENSMUSG00000037653	5	69109285	69341709	Kctd8	317.875	0.290079	0.104923	2.76467	0.00569799	0.126001
ENSMUSG00000036246	8	69808679	69821870	Gmip	201.73	-0.279879	0.101253	-2.76415	0.00570721	0.126043
ENSMUSG00000097461	13	28943048	28951671	Gm26735	19.7955	-0.355535	0.128649	-2.76362	0.00571648	0.126086
ENSMUSG00000056411	3	108085584	108088011	Gm12500	28.2755	-0.342929	0.124123	-2.76281	0.0057306	0.126235
ENSMUSG00000005087	2	102811141	102901665	Cd44	109.386	0.312197	0.113136	2.75948	0.00578939	0.127367
ENSMUSG00000038260	7	45303155	45333780	Trpm4	458.668	-0.209194	0.0758732	-2.75716	0.00583064	0.12811
ENSMUSG00000025648	9	108991902	109032197	Pfkfb4	339.705	-0.216622	0.078587	-2.75646	0.00584299	0.128217
ENSMUSG00000034706	11	114727408	114757889	Dnaic2	100.571	0.345945	0.125558	2.75527	0.00586442	0.128524
ENSMUSG00000001909	8	84686307	84699808	Trmt1	1411	-0.233061	0.0846504	-2.75322	0.0059012	0.128673
ENSMUSG00000022099	14	70602184	70636048	Dmtn	9120.57	-0.184338	0.0669498	-2.75338	0.00589833	0.128673
ENSMUSG00000025980	1	55077835	55088243	Hspd1	3427.32	0.178502	0.0648208	2.75378	0.00589107	0.128673
ENSMUSG00000085385	2	158353700	158361580	9430008C03Rik	207.034	-0.321876	0.116898	-2.75347	0.00589666	0.128673
ENSMUSG00000085766	2	27882925	27887052	2810430I11Rik	11.8312	-0.350062	0.127187	-2.75235	0.005917	0.128854
ENSMUSG00000095041	JH584304.1	52190	59690	PISD	4405.58	-0.354968	0.12904	-2.75083	0.00594441	0.129287
ENSMUSG00000030669	7	114631480	114636357	Calca	44.5992	0.356792	0.129727	2.75033	0.00595348	0.129321
ENSMUSG00000022848	16	35694062	35769356	Dirc2	2644.39	0.15811	0.0575168	2.74893	0.00597895	0.129626
ENSMUSG00000029705	5	136248135	136567490	Cux1	3071.37	-0.263838	0.0959851	-2.74873	0.00598261	0.129626
ENSMUSG00000103897	18	37725706	37841873	PCDHGB6	187.66	0.298979	0.108794	2.74813	0.00599367	0.129702
ENSMUSG00000033491	9	86743649	86758443	Prss35	100.876	0.313719	0.114258	2.7457	0.00603823	0.130114
ENSMUSG00000038241	2	155956458	155998900	Cep250	575.06	-0.285336	0.103958	-2.74472	0.00605623	0.130114
ENSMUSG00000038299	18	32837225	32866420	Wdr36	731.494	0.270117	0.0983702	2.74592	0.00603407	0.130114
ENSMUSG00000042608	4	126103957	126141029	Stk40	1231.77	-0.288774	0.105215	-2.74462	0.00605816	0.130114
ENSMUSG00000044528	3	124321037	124323260	Tram1l1	723.253	0.284298	0.103571	2.74497	0.00605158	0.130114
ENSMUSG00000050122	1	37026596	37187613	Vwa3b	31.0919	0.350755	0.127725	2.74617	0.00602963	0.130114
ENSMUSG00000050860	11	95824499	95832140	Phospho1	200.896	-0.312321	0.113908	-2.74186	0.00610919	0.130883
ENSMUSG00000103183	4	156018556	156022660	RP23-118E21.11	92.5142	-0.357519	0.130382	-2.74209	0.00610502	0.130883
ENSMUSG00000005501	1	87945119	88008551	Usp40	397.357	-0.283942	0.10364	-2.7397	0.00614956	0.130968
ENSMUSG00000025486	7	140863670	140882309	Sirt3	2588.75	-0.18763	0.0684851	-2.73972	0.00614923	0.130968
ENSMUSG00000040414	19	43663822	43674881	Slc25a28	704.315	-0.186043	0.0678805	-2.74075	0.00612995	0.130968
ENSMUSG00000046449	X	104077434	104201185	C77370	859.839	0.242478	0.0885084	2.73961	0.00615126	0.130968
ENSMUSG00000047514	10	34282190	34285275	Tspyl1	5484.64	0.236316	0.0862479	2.73996	0.00614458	0.130968
ENSMUSG00000040867	12	109032187	109068217	Begain	2610.46	-0.303176	0.110703	-2.73864	0.00616938	0.130978
ENSMUSG00000041658	X	153139981	153171943	Rragb	2175.67	0.258343	0.0943531	2.73804	0.00618065	0.130978
ENSMUSG00000070601	10	130385316	130394241	Vmn2r84	22.0249	-0.351529	0.128391	-2.73796	0.00618225	0.130978
ENSMUSG00000078867	2	177387124	177398320	Gm14418	170.225	0.263612	0.0962575	2.73861	0.00616996	0.130978
ENSMUSG00000000223	X	134404551	134456573	Drp2	2240.13	-0.202095	0.0739524	-2.73278	0.00628029	0.131466
ENSMUSG00000002625	17	32321425	32350581	Akap8l	2052.05	-0.221206	0.0808571	-2.73576	0.00622366	0.131466
ENSMUSG00000024501	18	43320979	43438286	Dpysl3	1220.33	0.203014	0.0742301	2.73493	0.00623936	0.131466
ENSMUSG00000025420	18	76977148	77047308	Katnal2	102.852	0.269998	0.0988028	2.7327	0.00628176	0.131466
ENSMUSG00000029659	5	149411749	149431723	Medag	509.464	0.319187	0.116795	2.73288	0.00627829	0.131466
ENSMUSG00000030551	7	70351946	70366735	Nr2f2	479.691	0.33183	0.121333	2.73488	0.00624035	0.131466
ENSMUSG00000039518	17	35552128	35557180	Cdsn	41.4628	-0.352328	0.128777	-2.73596	0.0062199	0.131466
ENSMUSG00000049482	8	122476143	122484138	Ctu2	377.47	-0.16274	0.0595127	-2.73455	0.00624655	0.131466
ENSMUSG00000075419	2	30284231	30286334	Dolk	510.302	0.209516	0.0766595	2.73307	0.00627462	0.131466
ENSMUSG00000085582	2	115493513	115527744	3110099E03Rik	18.5267	-0.355832	0.130169	-2.73362	0.00626425	0.131466
ENSMUSG00000098589	9	73005211	73005316	Gm27353	15.1449	-0.353923	0.129544	-2.73206	0.00629402	0.131562
ENSMUSG00000043165	3	92080271	92083142	Lor	96.4377	0.31665	0.115925	2.73151	0.00630445	0.13162
ENSMUSG00000021494	13	55530410	55536658	Ddx41	887.341	-0.168558	0.0617225	-2.73091	0.00631602	0.131681
ENSMUSG00000059493	X	161833296	162159730	Nhs	135.484	0.224307	0.0821469	2.73056	0.00632273	0.131681
ENSMUSG00000024074	17	78200248	78376592	Crim1	1714.07	0.25721	0.0942203	2.72988	0.00633583	0.131776
ENSMUSG00000056031	9	85820241	85844323	9330154J02Rik	18.0244	-0.354605	0.129928	-2.72923	0.00634822	0.131776
ENSMUSG00000096929	1	194976375	195037904	A330023F24Rik	1078.61	-0.346571	0.12699	-2.72912	0.0063503	0.131776
ENSMUSG00000049387	5	71442824	71548205	Cox7b2	29.7316	0.350152	0.128336	2.72839	0.00636438	0.131909
ENSMUSG00000021996	14	74732297	74750765	Esd	2615.24	0.211047	0.077366	2.72791	0.00637377	0.131945
ENSMUSG00000017493	11	99041244	99054392	Igfbp4	2010.53	-0.230789	0.084713	-2.72437	0.00644249	0.132728
ENSMUSG00000031072	7	144915100	144930748	Oraov1	362.244	-0.160747	0.0589822	-2.72534	0.00642345	0.132728
ENSMUSG00000042594	5	121815488	121836859	Sh2b3	779.267	-0.260836	0.0957293	-2.72472	0.00643551	0.132728
ENSMUSG00000072572	14	51892889	51896745	Slc39a2	56.2418	-0.345422	0.126781	-2.72455	0.00643893	0.132728
ENSMUSG00000068394	2	125563088	125625113	Cep152	82.1982	-0.322762	0.118494	-2.72388	0.00645203	0.132765
ENSMUSG00000021113	12	73964530	73984820	Snapc1	716.294	0.212465	0.0780999	2.72043	0.0065197	0.133677
ENSMUSG00000055818	6	124916863	124925844	A230083G16Rik	22.7568	-0.34442	0.126601	-2.72052	0.00651794	0.133677
ENSMUSG00000070056	8	35587798	35679449	Mfhas1	1543.22	-0.221626	0.0814557	-2.72081	0.0065122	0.133677
ENSMUSG00000022033	14	65805837	65817822	Pbk	28.837	0.343674	0.126368	2.71964	0.00653539	0.13368
ENSMUSG00000102185	1	185487294	185498159	RP24-170O7.1	16.5371	-0.354018	0.130167	-2.71971	0.00653384	0.13368
ENSMUSG00000027584	2	181715016	181720985	Oprl1	952.087	0.272592	0.100299	2.71778	0.00657212	0.134271
ENSMUSG00000038816	4	56810935	56865188	Ctnnal1	505.664	-0.235354	0.0866246	-2.71695	0.00658874	0.134292
ENSMUSG00000049892	11	59963181	59964944	Rasd1	152.891	0.333191	0.122632	2.71699	0.00658789	0.134292
ENSMUSG00000024948	19	6341135	6355615	Map4k2	1812.23	-0.264018	0.0972335	-2.7153	0.00662163	0.134802
ENSMUSG00000024137	17	24443792	24455311	E4f1	525.018	-0.263652	0.0971603	-2.71358	0.00665609	0.135154
ENSMUSG00000062761	5	31452436	31481749	Zfp512	1088.22	0.13664	0.0503461	2.71402	0.00664731	0.135154
ENSMUSG00000102336	1	34427002	34433264	mmu-mir-5103	134.287	-0.344628	0.127016	-2.71326	0.00666254	0.135154
ENSMUSG00000031872	8	104170513	104219092	Bean1	597.557	-0.252022	0.0929038	-2.71272	0.00667331	0.135213
ENSMUSG00000034040	5	130872082	131308078	Wbscr17	1150.17	0.319539	0.117866	2.71104	0.00670727	0.135741
ENSMUSG00000053080	19	7417625	7425904	2700081O15Rik	1570.88	-0.245996	0.0907542	-2.71057	0.00671672	0.135773
ENSMUSG00000004056	7	27591552	27640826	Akt2	4045.16	-0.248223	0.0915946	-2.71001	0.00672805	0.135842
ENSMUSG00000041301	6	18170687	18322768	Cftr	23.7721	0.335202	0.123749	2.70874	0.006754	0.136046
ENSMUSG00000058013	5	93093457	93174958	2015-09-11	2487.91	-0.21314	0.0786863	-2.70874	0.00675402	0.136046
ENSMUSG00000024955	19	6910977	6921813	Esrra	1588.49	-0.148622	0.05488	-2.70812	0.00676649	0.136138
ENSMUSG00000006362	8	122628739	122699109	Cbfa2t3	992.883	-0.304596	0.112543	-2.70648	0.00680013	0.136487
ENSMUSG00000026355	1	128331590	128359664	Mcm6	196.744	0.28639	0.105851	2.7056	0.00681819	0.136487
ENSMUSG00000029348	5	112385448	112392213	Asphd2	2364.09	-0.182484	0.0674534	-2.70533	0.00682358	0.136487
ENSMUSG00000041380	X	146962513	147197277	Htr2c	1032.87	0.33787	0.124871	2.70576	0.00681484	0.136487
ENSMUSG00000052684	4	95049034	95052222	Jun	1263.18	0.270223	0.0998744	2.70562	0.00681764	0.136487
ENSMUSG00000022661	16	45382135	45409053	Cd200	2499.32	0.300396	0.11106	2.70482	0.00683411	0.136492
ENSMUSG00000035041	10	81084324	81098874	Creb3l3	11.5602	0.350114	0.129454	2.70455	0.00683968	0.136492
ENSMUSG00000024220	17	28177207	28205886	Zfp523	3869.69	-0.315854	0.116838	-2.70335	0.00686434	0.13651
ENSMUSG00000025034	19	46501648	46516444	Trim8	2837.82	-0.234871	0.0868929	-2.703	0.00687168	0.13651
ENSMUSG00000028631	4	120696138	120748612	Kcnq4	291.707	-0.303504	0.112317	-2.7022	0.00688828	0.13651
ENSMUSG00000072902	11	59002910	59007293	Gm10435	7.99112	-0.325826	0.120577	-2.70222	0.00688774	0.13651
ENSMUSG00000084880	17	47687610	47691083	Tomm6os	125.487	-0.282298	0.104469	-2.70221	0.00688796	0.13651
ENSMUSG00000085133	14	121248706	121251497	B930095G15Rik	1007.65	-0.259023	0.0958112	-2.70348	0.00686183	0.13651
ENSMUSG00000004415	5	136741759	136883209	Col26a1	121.61	-0.232756	0.0862118	-2.69981	0.00693791	0.136768
ENSMUSG00000006218	4	141368220	141384175	Fam131c	65.6831	0.30908	0.114448	2.70061	0.00692117	0.136768
ENSMUSG00000020218	10	121033960	121100650	Wif1	30.3877	0.331481	0.122764	2.70014	0.00693103	0.136768
ENSMUSG00000073295	X	6047453	6055110	Nudt11	943.016	0.200459	0.0742535	2.69966	0.0069411	0.136768
ENSMUSG00000088008	5	135053988	135054116	Gm25492	10.9377	-0.346624	0.128342	-2.70079	0.00691751	0.136768
ENSMUSG00000050623	19	6922426	6925380	Tex40	140.412	-0.263694	0.0976997	-2.69903	0.00695423	0.13687
ENSMUSG00000031644	8	60993195	61131346	Nek1	956.175	-0.187486	0.0694979	-2.69772	0.0069817	0.137253
[truncated: 42,747 more rows]

## Sheet: 3 C GO
Parameters of analysis:	Chosen organism: Mus musculus
[truncated: 34 more rows]

[truncated: 5 more sheets: 4 C IS, 5 H NC, 6 H DE, 7 H GO, 8 C IS]
